# Supplementary material for: Epigenomic analysis of KLF1 haploinsufficiency in primary human erythroblasts
Source: Sci Rep. 2022 Jan 10;12:336. doi: 10.1038/s41598-021-04126-6 (PMC8748495; doi:10.1038/s41598-021-04126-6)
Supplement: Supplementary file 2 — Supplementary Information 2. [file 41598_2021_4126_MOESM2_ESM.xlsx]

## Sheet: Suppl table 2A
Gene symbol	logFC	logCPM	LR	PValue	FDR	Differential ATAC?
BCAM	-5.15293	5.17999	73.2832	1.12319e-17	1.02615e-13	No
OGFRL1	-3.34476	5.17286	67.7652	1.84176e-16	6.99549e-13	Yes
RNF182	3.47545	3.21633	67.2412	2.40235e-16	6.99549e-13	No
CLSTN3	2.58979	2.40035	66.7624	3.06282e-16	6.99549e-13	No
CTDSPL	-2.10194	4.17586	60.1919	8.60461e-15	1.57223e-11	No
DOCK11	-2.85587	5.07451	56.907	4.5691e-14	6.95722e-11	No
ESPN	2.78194	6.38371	56.4516	5.76002e-14	7.51764e-11	Yes
HBE1	4.81858	7.03888	55.3689	9.99059e-14	1.14093e-10	No
NECTIN1	-1.84767	6.45255	54.1348	1.87195e-13	1.90024e-10	No
CD44	-2.39871	6.23663	53.1711	3.05728e-13	2.79313e-10	Yes
GSKIP	-1.927	4.72142	49.4995	1.98418e-12	1.64795e-09	No
UNC13A	10.3424	3.54891	48.3872	3.49852e-12	2.66354e-09	No
BGLT3	2.96151	3.09552	48.1136	4.02219e-12	2.82667e-09	Yes
EMP2	-2.0738	3.44641	47.0641	6.87024e-12	4.48332e-09	No
PSTPIP2	1.56954	6.33202	46.15	1.0954e-11	6.67169e-09	No
G0S2	3.8837	3.16815	45.9863	1.19082e-11	6.79957e-09	Yes
CSDC2	3.61098	1.87555	43.9629	3.34653e-11	1.72327e-08	No
PKDCC	-3.57434	3.67964	43.9347	3.39523e-11	1.72327e-08	No
CPM	2.69351	3.00149	43.5131	4.21126e-11	2.02495e-08	Yes
C11orf21	1.74342	5.19698	39.9913	2.55101e-10	1.1653e-07	No
PREX1	-2.89124	3.35351	38.8217	4.64336e-10	2.02008e-07	No
ZNF641	1.95247	2.59874	38.6588	5.04755e-10	2.09611e-07	No
KLHL18	1.31298	6.58149	38.1312	6.61436e-10	2.62734e-07	No
HOMER2	-2.08799	3.29992	37.933	7.32165e-10	2.78711e-07	No
ACP5	-3.43922	3.63664	37.1246	1.10819e-09	4.04979e-07	No
WDR91	-1.28738	4.35872	36.9687	1.20043e-09	4.21814e-07	No
TNK2	-2.04792	5.05158	36.3817	1.62219e-09	5.48902e-07	No
ARHGAP26	1.90887	2.27106	35.6603	2.34908e-09	7.66471e-07	No
FSCN1	-2.89616	4.6478	35.5357	2.50421e-09	7.88913e-07	No
SYBU	1.78318	3.33026	35.1861	2.99659e-09	9.06662e-07	No
DGAT2	-1.93911	3.40491	35.1348	3.07646e-09	9.06662e-07	No
PAM	1.98593	3.04247	34.8117	3.63186e-09	1.0369e-06	No
TUBB6	-1.64792	6.55369	34.3789	4.53617e-09	1.25583e-06	No
LRRC8C	-2.01658	4.94554	34.0204	5.45362e-09	1.45878e-06	No
RGS3	-2.51323	3.2465	33.9653	5.6105e-09	1.45878e-06	No
KRT1	-3.26405	2.42005	33.9181	5.74825e-09	1.45878e-06	No
TNFRSF21	2.4198	1.89967	32.9416	9.49711e-09	2.3028e-06	No
FYCO1	1.45791	4.72852	32.925	9.5782e-09	2.3028e-06	Yes
TAC3	2.3832	2.69791	32.6905	1.08065e-08	2.53148e-06	No
FAM109B	-2.12306	3.26113	32.3474	1.28933e-08	2.94482e-06	No
PPP4R1	1.15873	5.97191	32.116	1.45237e-08	3.23631e-06	No
SMPX	3.35287	1.86168	31.5688	1.92495e-08	4.18722e-06	No
RPIA	-1.17381	6.69046	31.1782	2.35396e-08	5.00134e-06	Yes
DENND1A	-1.16087	5.85531	31.034	2.53551e-08	5.20598e-06	No
C1QA	-8.5402	2.23087	31.0121	2.56424e-08	5.20598e-06	No
BSPRY	-1.76096	4.39835	30.7677	2.90843e-08	5.77639e-06	No
CA3	1.66429	4.41439	30.2407	3.81624e-08	7.41813e-06	No
ORMDL3	-1.34407	6.17271	30.0648	4.17843e-08	7.95295e-06	No
LGALS9	-2.03008	5.55183	29.88	4.59638e-08	8.56991e-06	No
PRX	1.59477	3.23068	29.7541	4.90465e-08	8.96178e-06	No
PRKX	1.63409	4.60652	29.5513	5.44559e-08	9.75508e-06	No
TNFRSF1A	-1.94949	2.89092	29.0917	6.90309e-08	1.21282e-05	Yes
QSOX2	-1.17249	5.84016	29.0215	7.15801e-08	1.23388e-05	No
AK7	-2.01228	3.50339	28.4149	9.79108e-08	1.6565e-05	No
SPINT2	1.22591	6.81312	27.9654	1.23501e-07	2.05146e-05	No
PRKCB	1.69598	6.01274	27.2323	1.80422e-07	2.94346e-05	No
PALLD	-2.21776	2.91426	26.8777	2.16745e-07	3.474e-05	No
KIF3C	1.31264	3.08314	26.6585	2.42776e-07	3.82413e-05	No
KIAA0930	-1.32235	6.94857	26.5829	2.52474e-07	3.9095e-05	No
APBB1IP	-2.354	2.3289	26.4625	2.68702e-07	4.09143e-05	No
C5orf42	2.56085	5.15716	26.3454	2.85505e-07	4.27602e-05	Yes
KIAA1671	1.94952	3.80656	26.2824	2.94964e-07	4.34643e-05	No
HLA-DRA	-4.92475	2.94464	25.8339	3.72098e-07	5.39602e-05	No
SUSD1	1.28698	4.43141	25.6297	4.13619e-07	5.90441e-05	No
STARD8	1.45633	3.83145	25.4364	4.57214e-07	6.42632e-05	No
AIFM2	-1.70309	4.80683	25.2484	5.04015e-07	6.97679e-05	No
LAMB3	1.65337	3.1336	25.0752	5.51374e-07	7.44462e-05	No
TRAF5	3.37154	1.7445	25.0657	5.54109e-07	7.44462e-05	No
ORAI2	1.89984	4.11135	24.9168	5.98594e-07	7.92574e-05	No
ID1	-2.0011	3.90982	24.7852	6.40868e-07	8.36424e-05	No
CAPG	-5.35811	5.21536	24.6447	6.89349e-07	8.87027e-05	No
AKAP7	1.33937	3.23345	24.2743	8.35454e-07	0.00010601	No
OLFML2B	1.67146	2.60625	24.1902	8.72765e-07	0.000109227	Yes
FLVCR1	1.21965	3.65433	24.0307	9.48111e-07	0.000117053	No
YES1	-2.02217	3.77243	23.892	1.01893e-06	0.000124119	No
SLC39A14	2.4228	3.5089	23.8011	1.06824e-06	0.000128413	No
TFPI	-1.20552	4.37327	23.6943	1.12918e-06	0.000133977	Yes
LRP8	1.42618	3.37645	23.5893	1.19248e-06	0.000139673	No
CBFB	-2.15788	3.53862	23.4296	1.29566e-06	0.000149837	No
PDP2	1.236	3.51517	23.3598	1.3436e-06	0.000153014	No
MAOA	-2.81773	2.8614	23.3412	1.35663e-06	0.000153014	No
NOL4L	1.39938	3.30488	22.9592	1.65475e-06	0.000184364	No
C1orf21	-1.65628	2.26994	22.8422	1.75859e-06	0.000193572	No
TMEM55A	1.49734	2.56781	22.1896	2.47014e-06	0.000268657	No
FOXK1	1.309	4.17569	22.0019	2.72375e-06	0.000292755	Yes
PTPRH	-1.95856	3.02494	21.8807	2.90142e-06	0.000308225	No
N6AMT1	1.01517	3.59975	21.7902	3.04145e-06	0.000317632	No
SPON2	-4.16145	2.09572	21.7789	3.05951e-06	0.000317632	No
CLDN11	4.47703	2.29503	21.7249	3.14685e-06	0.000323029	No
HBG1	1.9584	4.72838	21.5186	3.5042e-06	0.000355715	Yes
IQGAP2	1.81445	6.21215	21.4891	3.55848e-06	0.000357255	No
HBG2	2.05406	11.1941	20.8871	4.8716e-06	0.000483771	Yes
HLA-DPA1	-3.9456	2.20011	20.8473	4.97401e-06	0.000488629	No
STK32B	2.13442	3.41726	20.6341	5.55958e-06	0.000536778	No
ATP8B2	-1.35444	4.76386	20.6266	5.58164e-06	0.000536778	No
SH3BGRL3	-1.72636	6.87703	20.5186	5.9054e-06	0.000561997	No
ZBTB24	1.56283	3.15045	20.386	6.32923e-06	0.000596122	No
CTSS	-3.04279	1.90168	20.3441	6.46907e-06	0.000603076	No
ANKRD52	1.02645	6.73417	20.2372	6.84089e-06	0.000631297	Yes
GPNMB	-3.58761	3.71153	20.2163	6.91607e-06	0.000631852	No
LYRM7	1.18589	5.34471	20.1003	7.34865e-06	0.00066134	No
HLA-DRB1	-5.22162	2.00864	20.0912	7.38361e-06	0.00066134	No
NLN	1.79215	4.14584	20.0354	7.60225e-06	0.000666491	No
ELF4	-1.35673	4.4246	20.0266	7.6371e-06	0.000666491	No
CAPRIN2	1.21959	6.34937	20.0209	7.65998e-06	0.000666491	No
RAC2	1.12747	7.81847	19.9277	8.04257e-06	0.000693178	No
PCSK6	-2.17539	3.11591	19.8061	8.57109e-06	0.000731827	No
ZNF385A	-2.45416	3.22379	19.7534	8.81028e-06	0.000745284	No
LBHD1	1.24897	2.86513	19.6656	9.2246e-06	0.000773173	No
PEAR1	-1.8561	4.55644	19.6185	9.45479e-06	0.000780364	No
MAL	-3.20444	2.07345	19.6132	9.48122e-06	0.000780364	No
CSGALNACT1	1.72025	2.55015	19.4941	1.00909e-05	0.000823126	No
STMN3	-2.47388	2.18596	19.3765	1.07321e-05	0.000867684	No
ANGEL1	1.11215	4.58846	19.3511	1.08758e-05	0.000871593	No
PARD3	1.90573	2.43571	19.2289	1.15944e-05	0.000921102	No
MICAL1	-2.27913	2.23177	19.0485	1.2744e-05	0.0010037	No
DOK3	1.79292	3.10488	19.0076	1.30198e-05	0.00101666	No
SAMD4A	2.54805	1.95769	18.9169	1.36537e-05	0.00105207	No
LAMC1	2.2237	3.39887	18.91	1.37036e-05	0.00105207	Yes
C1QB	-4.98265	1.98774	18.6918	1.53643e-05	0.00116675	No
MAPRE3	1.19458	2.87191	18.6808	1.54527e-05	0.00116675	No
DENND5A	1.25147	3.77878	18.6349	1.58295e-05	0.0011854	No
S100A11	-2.35037	4.4501	18.5121	1.68829e-05	0.001254	No
GAL	3.16891	3.82199	18.455	1.73964e-05	0.00128172	No
TMEM185B	1.36413	2.86868	18.393	1.79721e-05	0.00131354	No
GSPT1	-1.04808	8.62212	18.3473	1.84081e-05	0.00132623	No
IL18	-1.50582	3.66601	18.3444	1.84361e-05	0.00132623	No
LRP1	-2.1191	6.95901	18.0735	2.1254e-05	0.00151701	No
APOL3	1.30118	5.0417	18.0386	2.16476e-05	0.00153312	No
ADA	2.13056	2.34681	17.9911	2.21935e-05	0.00155969	No
MKNK2	-1.12741	9.00302	17.9559	2.26087e-05	0.00157674	No
PCDH1	-3.10573	2.91292	17.9177	2.3066e-05	0.00159645	No
CDYL2	-2.1447	2.71316	17.8155	2.43395e-05	0.00167192	No
CD163	-5.1927	2.49823	17.6889	2.60145e-05	0.00176393	No
VIM	-2.61953	2.67334	17.6791	2.6148e-05	0.00176393	No
C1orf116	-2.01256	3.34979	17.6711	2.62582e-05	0.00176393	No
ATP9A	2.00427	4.05932	17.6169	2.70174e-05	0.00180169	Yes
IL2RB	-2.26308	2.06953	17.5076	2.86159e-05	0.00189446	No
RGS16	-1.80149	5.24243	17.3494	3.11004e-05	0.00204412	No
PTPRJ	1.2512	3.17053	17.2981	3.19509e-05	0.00208503	No
LITAF	-2.48988	4.88263	17.2594	3.2608e-05	0.00211282	No
PJA1	1.48866	2.71626	17.1413	3.46998e-05	0.00222753	No
CD74	-3.47698	4.04569	17.1322	3.4866e-05	0.00222753	No
ANKRD18B	1.38225	2.70666	17.1089	3.52973e-05	0.00223942	No
MAP7D3	1.48407	3.65707	16.9974	3.74304e-05	0.00235837	No
BZW2	1.18715	6.39568	16.8631	4.01752e-05	0.00251398	No
BCAR1	1.49311	4.11399	16.8349	4.07773e-05	0.00253429	Yes
RBFOX2	1.33949	2.95356	16.815	4.12056e-05	0.00254361	No
PPM1H	2.72639	3.0645	16.7024	4.37265e-05	0.00268111	No
SGK1	-1.02019	3.36534	16.6144	4.58011e-05	0.00278959	No
MTSS1	1.39757	5.90441	16.6007	4.61351e-05	0.00279133	Yes
PNPLA6	-1.24753	6.20903	16.5494	4.73991e-05	0.00284893	No
PRRG4	-1.66029	2.72376	16.4865	4.89986e-05	0.00292582	No
HBBP1	1.27108	7.31992	16.3607	5.23603e-05	0.00310626	No
ANXA5	-1.86455	3.85342	16.3088	5.38133e-05	0.00317186	No
LMO4	-1.17331	4.31927	16.227	5.61873e-05	0.00329056	No
NABP1	-1.45599	2.74829	16.1995	5.70094e-05	0.00331744	No
TMEM198B	-1.27865	2.9122	16.1714	5.78602e-05	0.00334564	No
KIF9	1.31804	3.05559	16.1456	5.8654e-05	0.00337021	No
SEMA4B	-0.86865	4.90895	16.0663	6.11637e-05	0.00349244	No
RAB27B	-1.93032	3.12982	15.9961	6.34723e-05	0.00360176	No
SH3BGRL2	1.33251	4.79594	15.9186	6.61243e-05	0.00372908	No
ITGA5	-1.55983	4.5673	15.7701	7.1524e-05	0.00399336	No
WRNIP1	-0.905747	6.13055	15.7659	7.16846e-05	0.00399336	No
ADGRE2	2.45325	3.60356	15.7111	7.37912e-05	0.0040858	No
PGM2	1.15346	5.39399	15.5777	7.91811e-05	0.00435782	No
DGKA	0.987968	4.08489	15.5149	8.18572e-05	0.00447813	No
FAM35A	1.46748	3.51086	15.4638	8.41021e-05	0.00457355	No
PINK1	-1.26125	4.39994	15.3606	8.8821e-05	0.00480159	No
ARNTL	-1.27785	2.88173	15.2655	9.34055e-05	0.00501972	No
TRIM14	1.37274	3.81119	15.2303	9.51629e-05	0.00505538	No
ACSBG1	1.51941	3.98078	15.2271	9.53244e-05	0.00505538	No
KLHDC8B	1.39606	6.97772	15.2095	9.62165e-05	0.00505538	No
MCOLN1	-0.998452	4.78929	15.2082	9.62824e-05	0.00505538	No
GLIPR2	-1.18587	5.03693	15.1297	0.000100373	0.00523469	No
AMOTL1	-1.03766	4.9382	15.1134	0.000101244	0.00523469	No
TES	-2.56325	2.70438	15.1102	0.000101416	0.00523469	No
AMER1	1.0939	2.99215	15.0866	0.00010269	0.00527065	No
HCCS	-0.993889	5.98021	15.0649	0.000103877	0.00530177	No
TLN2	1.01904	4.7622	14.8852	0.000114256	0.00579913	No
GIPC2	-1.5776	2.59796	14.7754	0.000121107	0.00611289	No
FRY	-1.59615	5.19405	14.7631	0.000121901	0.00611916	No
LXN	0.870328	9.23392	14.6419	0.000129995	0.00648979	No
OSBPL5	-1.45133	3.14979	14.5739	0.000134769	0.00669157	No
NDST1	2.15818	2.77512	14.5623	0.000135603	0.00669657	No
PNMA1	0.953663	5.60305	14.4993	0.00014021	0.00688687	No
TMEM164	0.836143	6.5605	14.4013	0.000147703	0.00721611	No
FAM21A	-0.829268	5.14474	14.3268	0.000153663	0.00744567	No
SLC25A15	1.28185	3.74572	14.3223	0.000154032	0.00744567	No
ATAT1	1.38292	2.06956	14.2668	0.000158638	0.00762801	No
TSKU	-1.05901	5.00722	14.1545	0.000168393	0.00804103	No
KREMEN1	-1.0937	7.32614	14.1479	0.000168988	0.00804103	Yes
EPB41L2	-1.82156	3.88279	14.0899	0.00017428	0.00823506	No
CCDC68	-1.72964	3.34526	14.0835	0.000174869	0.00823506	No
TSPAN32	1.19489	4.11644	14.0609	0.000176985	0.00829199	No
NEU3	0.970948	4.26876	13.9681	0.000185938	0.00860313	No
HBZ	2.78905	4.11164	13.9637	0.000186374	0.00860313	No
OSM	-1.38058	3.47029	13.9629	0.000186451	0.00860313	No
NDRG1	-1.52974	4.8208	13.8987	0.000192935	0.00881888	No
SNX22	-1.00814	6.46498	13.8975	0.000193058	0.00881888	No
CCND2	-1.15668	6.00644	13.8457	0.000198446	0.00901992	No
ADCY7	1.31952	4.5243	13.554	0.000231798	0.0104837	No
KBTBD6	0.909208	2.67247	13.5293	0.000234867	0.0105702	No
BPNT1	1.1316	3.77166	13.5024	0.000238253	0.01067	No
FAM216A	1.26961	3.60528	13.4126	0.000249935	0.0111385	No
SPTLC2	0.855746	7.48176	13.3991	0.000251739	0.0111474	No
FAM78A	1.00468	4.90379	13.3929	0.000252574	0.0111474	No
C9orf78	-0.988016	7.4058	13.2606	0.000271046	0.0119052	No
STEAP3	-0.80364	7.38658	13.2092	0.000278571	0.0121772	No
TNXB	-1.59933	6.14724	13.1644	0.000285317	0.0124127	No
FAM109A	-1.5653	2.78423	13.1473	0.000287927	0.0124668	No
ATP2A3	-2.384	4.75579	13.0502	0.000303256	0.0130686	No
GDPD1	1.12523	2.48618	12.9723	0.000316138	0.0135598	No
MLEC	0.959415	6.48286	12.9503	0.000319878	0.0136561	No
RRAGC	-0.913272	5.3676	12.9176	0.000325512	0.013832	No
NIN	-1.13165	5.46734	12.9004	0.000328514	0.0138949	No
SPATA20	1.38465	3.04318	12.8796	0.000332185	0.0139854	No
ZNF512B	1.43876	3.94687	12.8688	0.000334111	0.014002	No
MPZL1	0.975608	4.77509	12.8398	0.000339327	0.0141138	No
RASSF7	-1.21155	3.63559	12.8368	0.000339869	0.0141138	No
UNC119B	0.771757	5.91045	12.8255	0.000341922	0.0141155	No
SLC9B2	-0.940456	4.2807	12.8196	0.000342998	0.0141155	No
CMIP	0.977795	6.34404	12.7825	0.000349878	0.014334	No
CRLS1	0.735568	6.31814	12.7668	0.000352831	0.0143904	No
PPP2R2A	-0.855652	5.52838	12.7192	0.000361916	0.0146954	No
PUS7	1.53048	4.2577	12.6487	0.000375833	0.015193	No
IFITM2	2.01621	4.93401	12.6369	0.000378215	0.0152219	No
DHTKD1	1.25265	4.67015	12.6022	0.000385288	0.0153726	No
DHRS11	0.927276	5.01704	12.602	0.000385325	0.0153726	No
MST1	-1.24541	3.4503	12.5753	0.000390879	0.0154646	No
PER1	-1.83672	7.62309	12.5746	0.000391015	0.0154646	No
TAP2	0.93726	3.2372	12.4828	0.000410727	0.0161741	No
NUDT15	0.966144	3.5095	12.4646	0.000414738	0.016262	No
ADARB1	1.04616	2.7574	12.448	0.000418441	0.0163371	No
UBE2Q2	0.962111	4.96594	12.4261	0.000423381	0.0164558	No
CRHBP	-2.38107	4.2505	12.4186	0.000425085	0.0164558	No
SLC38A5	-0.927983	8.07872	12.4052	0.000428142	0.0165042	No
DEF6	-1.73501	3.33774	12.3967	0.000430102	0.0165101	No
AMFR	-0.820426	7.20875	12.3204	0.000448028	0.0171263	No
FYTTD1	1.01442	4.69612	12.2951	0.000454153	0.0172881	Yes
BCL11A	-1.09064	5.73709	12.2803	0.00045776	0.0173531	No
MTX3	0.8815	3.40541	12.2705	0.000460171	0.0173724	No
DEDD2	-0.993402	6.58471	12.214	0.000474331	0.0177945	No
FADS1	1.03873	8.02808	12.2104	0.000475247	0.0177945	No
SLC16A1	-1.38244	6.75129	12.199	0.000478144	0.0178299	No
HOOK1	1.44215	3.21527	12.1212	0.000498512	0.0185138	Yes
DST	-1.21757	4.17824	12.1061	0.000502584	0.0185812	Yes
FAM89A	1.51864	4.86001	12.0993	0.000504394	0.0185812	No
OBSCN	-1.19167	2.50554	12.0818	0.000509162	0.0186815	No
DAPK1	-1.77474	7.0863	12.0505	0.000517797	0.0189224	No
USP13	1.44578	2.53518	12.0335	0.00052252	0.0190189	No
CAPN5	-1.18818	3.63485	11.9988	0.000532344	0.0192996	No
HLA-DPB1	-3.14352	2.0198	11.9707	0.000540431	0.0194776	No
NBPF3	1.47618	2.68098	11.9597	0.000543629	0.0194776	No
RUBCN	0.830875	4.02568	11.9597	0.00054365	0.0194776	No
ARHGAP6	1.16693	2.85339	11.9006	0.000561159	0.019968	No
RUNX3	-1.67265	3.78246	11.8988	0.00056171	0.019968	Yes
MARVELD2	1.20846	2.62405	11.8362	0.000580917	0.0205708	No
DCUN1D4	-0.702789	5.22205	11.7483	0.000608977	0.0214343	No
NT5DC2	1.51086	6.86789	11.7452	0.000609996	0.0214343	No
SNHG20	0.948374	2.52292	11.7195	0.000618491	0.0216495	No
CYBRD1	-0.833183	7.05354	11.6936	0.000627138	0.0218684	No
CYTL1	1.74382	5.26105	11.6767	0.000632877	0.0219847	No
WDR3	1.06986	5.08565	11.6343	0.000647459	0.022406	No
WNT5B	4.4287	1.8865	11.5963	0.000660822	0.0227822	No
P2RY8	-1.57342	3.06171	11.4804	0.000703347	0.0241571	No
UBXN8	0.839528	4.10371	11.471	0.000706906	0.0241884	No
RASGRP3	-2.29518	3.49178	11.4515	0.000714367	0.0243524	No
SERPINH1	0.847038	5.76096	11.3885	0.000739021	0.0250992	No
SRGN	-1.0376	5.44871	11.3214	0.000766186	0.0259255	No
LRP10	-0.834579	8.34407	11.3015	0.000774453	0.0261085	No
TNRC18	-0.802696	5.21888	11.2716	0.000786999	0.0264339	No
ARHGEF3	1.35912	2.10265	11.2175	0.000810278	0.0271161	No
AHNAK	-1.45157	4.46033	11.2005	0.000817767	0.0272668	No
DHRS13	-0.894169	5.45759	11.1662	0.000832989	0.0276734	No
HSPD1	0.746214	8.5279	11.1302	0.000849352	0.0279909	No
PLOD3	-0.770691	5.90754	11.1254	0.000851532	0.0279909	No
CA1	1.13802	11.4776	11.125	0.000851737	0.0279909	No
SLC2A14	-0.925894	4.44671	11.0399	0.000891716	0.0291997	No
ARHGAP18	0.778748	3.98863	11.0229	0.000899925	0.0293633	No
TIMP3	0.945431	7.1279	10.9455	0.00093831	0.0303269	No
SLC41A1	0.958999	5.40243	10.9379	0.000942178	0.0303269	No
GYS1	0.788497	5.04919	10.9377	0.00094227	0.0303269	No
ACADS	1.25113	4.91657	10.9368	0.000942736	0.0303269	No
TSC22D3	-2.07537	8.15987	10.9085	0.000957248	0.0306857	Yes
KRT19	2.88338	4.5562	10.858	0.000983725	0.0314242	No
BACE2	-1.62109	5.01779	10.8481	0.000988985	0.0314628	No
MAMLD1	-1.74548	3.07306	10.8428	0.000991821	0.0314628	No
SYNGAP1	1.32178	3.87781	10.8355	0.000995748	0.031478	No
MED17	-1.03536	4.77753	10.8204	0.00100385	0.0315951	No
XYLT2	1.03619	2.44242	10.8158	0.00100637	0.0315951	No
FAM198B	1.40279	3.12858	10.8072	0.00101106	0.0316338	No
TMUB2	-0.832858	5.51424	10.8005	0.00101471	0.0316395	No
SCPEP1	-1.98927	4.87889	10.7882	0.00102148	0.0317424	No
PACRGL	0.87933	3.0764	10.7586	0.00103794	0.0321283	No
SMTN	0.752265	3.86122	10.7533	0.00104093	0.0321283	No
P2RY1	1.01188	5.28795	10.7454	0.00104541	0.0321579	No
GRAMD4	0.940987	5.11406	10.7185	0.0010607	0.032379	No
SLC29A2	1.99484	3.74567	10.7177	0.00106116	0.032379	No
ASS1	-2.17732	2.28215	10.7141	0.00106323	0.032379	No
HERC2	0.906318	6.11663	10.6811	0.00108234	0.0328514	No
KCNK6	1.21232	4.55252	10.5574	0.00115723	0.0349489	No
STAT6	-0.724464	6.28154	10.5511	0.00116122	0.0349489	No
ADCY3	-0.938111	3.97553	10.5483	0.00116292	0.0349489	No
CBLL1	0.74435	7.09534	10.5274	0.0011762	0.0351236	No
HLA-E	-0.972906	5.06219	10.527	0.00117642	0.0351236	No
COTL1	-1.92884	2.19253	10.4933	0.00119809	0.0356539	No
WDR12	0.753302	5.90434	10.4463	0.00122896	0.0364539	No
MRC2	0.940179	3.48483	10.4021	0.00125873	0.0372162	No
SYK	-0.898689	5.047	10.39	0.00126702	0.0373403	No
EPOR	-0.783789	7.79685	10.3379	0.00130327	0.038285	No
TCF3	-0.662578	8.10384	10.3233	0.00131361	0.0384651	No
ZBTB16	-2.95302	2.8952	10.2352	0.00137787	0.0401934	Yes
LAMA5	0.963576	3.26603	10.2304	0.00138143	0.0401934	No
GMFG	-0.951327	5.12543	10.2158	0.00139239	0.0403838	No
WARS	-0.888881	7.49237	10.1498	0.00144315	0.0417234	No
LPCAT4	1.3916	3.70322	10.1396	0.00145121	0.0418243	No
SLC35E3	1.32307	2.15362	10.1243	0.00146326	0.0419328	No
UBA5	0.664773	4.92943	10.1176	0.0014686	0.0419328	No
NEDD4L	-0.931533	6.58652	10.1174	0.00146875	0.0419328	No
CARM1	-0.80213	6.53032	10.1112	0.0014737	0.0419431	No
PRDX2	-0.781092	10.7635	10.086	0.00149402	0.0423893	No
YBX3	-0.974574	8.32588	10.0761	0.00150202	0.0424845	No
ZFP36	-1.18655	4.78426	10.0662	0.00151011	0.0425218	No
NTAN1	-0.814697	3.59625	10.0579	0.00151692	0.0425218	No
TGM2	-1.24979	7.7007	10.0575	0.00151731	0.0425218	No
PLEK2	-0.867423	6.72052	10.0253	0.00154407	0.0431395	No
CAMKMT	0.84925	3.29238	9.99495	0.0015697	0.043722	No
PITX1	-1.87884	3.87274	9.97783	0.00158436	0.0439961	No
CEP55	1.1589	2.41155	9.97107	0.00159019	0.0440241	No
AP2A1	-0.740027	8.68561	9.94494	0.00161292	0.0445185	No
CRACR2A	1.2007	2.95231	9.89177	0.0016602	0.0456854	No
MAN2B2	-0.811198	4.04352	9.8856	0.00166577	0.0457013	No
ZNF653	-1.04878	3.13217	9.85359	0.00169501	0.0461829	No
SEMA7A	0.727715	6.78123	9.84919	0.00169907	0.0461829	No
UBALD1	-1.14276	4.89434	9.84699	0.00170109	0.0461829	No
SLC7A6	0.935496	2.92437	9.84434	0.00170355	0.0461829	No
NSUN3	-1.46397	4.55281	9.83508	0.00171214	0.0462786	No
SEC23A	1.22383	2.78445	9.82089	0.00172541	0.0463694	No
OSER1	-1.01559	5.54208	9.82063	0.00172566	0.0463694	No
SUOX	0.837621	4.31101	9.75185	0.00179142	0.0479165	No
TPM4	-1.41712	2.9416	9.74949	0.00179372	0.0479165	No
MAP4K2	0.941323	4.06699	9.67386	0.00186909	0.0497203	No
TCEAL4	1.04602	4.18638	9.67087	0.00187213	0.0497203	No
CYB561	1.36727	5.02371	9.58709	0.0019595	0.0518899	No
ANXA2	-1.78851	5.42271	9.5502	0.00199928	0.0525575	No
ABCB9	1.18283	2.76606	9.54946	0.00200008	0.0525575	No
ABHD4	-1.06199	6.36916	9.54773	0.00200197	0.0525575	No
TNFRSF14	0.882067	3.30803	9.52408	0.00202793	0.0530864	No
SNTB2	0.839406	3.63225	9.50294	0.00205143	0.0535482	No
RCL1	0.732925	7.58671	9.49163	0.00206411	0.0537257	No
PKM	-1.59096	8.12145	9.47416	0.00208387	0.0540726	No
RIPK2	0.763753	3.69303	9.4694	0.00208928	0.0540726	No
PDLIM7	-0.904495	4.05316	9.46369	0.00209579	0.054088	No
ATP1B2	-1.30377	7.18243	9.43339	0.0021307	0.0548341	No
INF2	1.26041	6.30192	9.4085	0.00215982	0.0552783	No
SORCS2	4.50436	3.36458	9.40667	0.00216198	0.0552783	No
CDH6	-2.07006	4.75063	9.40316	0.00216612	0.0552783	No
LCLAT1	0.735829	4.4882	9.37966	0.00219406	0.0557278	No
TFE3	-0.781899	5.47503	9.3781	0.00219593	0.0557278	No
LINC00963	-1.32464	3.83462	9.37114	0.00220429	0.055785	No
SEC22C	-0.755128	6.65167	9.35679	0.00222161	0.056068	No
CERKL	-0.653119	6.70174	9.31911	0.00226776	0.0570679	No
CDK2AP1	0.995434	4.23379	9.3143	0.00227372	0.0570679	No
TTC7B	0.784028	4.03394	9.30858	0.00228083	0.0570895	No
MOSPD3	-0.973773	4.58354	9.29758	0.00229457	0.0572764	No
BEX2	-1.50503	2.52791	9.29041	0.00230357	0.0573444	No
SMIM10	1.09094	4.91833	9.26989	0.00232952	0.0578328	No
HBB	-1.20982	16.7858	9.25281	0.00235134	0.0581071	No
UBASH3B	-1.33097	4.18459	9.2513	0.00235329	0.0581071	No
FEZ2	0.871036	3.93412	9.2445	0.00236204	0.058166	No
TUBG2	0.90394	6.24548	9.22608	0.00238592	0.0585962	No
ASB6	-0.671208	5.20139	9.16625	0.0024652	0.0603808	No
PAK1	-0.784104	6.9797	9.16102	0.00247225	0.0603916	No
GALM	1.10729	2.72681	9.14128	0.00249906	0.0608839	No
FZD3	1.14079	3.03891	9.12799	0.00251728	0.0611647	No
ARL4A	-1.06472	8.03045	9.10162	0.00255383	0.0618418	No
HELB	-1.12941	2.47286	9.09814	0.00255869	0.0618418	No
MAPK7	-0.892567	3.39305	9.09054	0.00256935	0.0619038	No
NIPSNAP1	0.970637	5.36307	9.08666	0.00257481	0.0619038	No
ADAT2	0.773981	3.72526	9.07475	0.00259163	0.0620084	No
CYB5RL	0.969018	3.80651	9.07397	0.00259273	0.0620084	No
AK4	2.26104	3.74835	9.06537	0.00260496	0.0621382	No
PPP1R18	-1.4013	2.66831	9.03627	0.00264675	0.0629706	No
ATN1	0.624019	6.45148	9.02005	0.00267034	0.0633668	No
ZMYM1	0.815499	2.85709	9.00728	0.00268906	0.0636456	No
FAM122C	0.906018	4.44516	8.97881	0.00273128	0.0643632	No
EPHB6	-1.0665	5.32989	8.97735	0.00273346	0.0643632	No
GSR	0.608387	6.85126	8.96835	0.00274696	0.0645148	No
ZFP64	1.01978	2.51514	8.95692	0.00276421	0.0647534	No
AGRN	-0.93519	4.27439	8.92596	0.00281145	0.0655914	No
KLHL21	-0.933479	6.75279	8.92132	0.0028186	0.0655914	No
ACAP1	-1.26478	4.78744	8.91943	0.00282152	0.0655914	No
ABHD14A	1.40373	2.06371	8.90964	0.00283669	0.0657766	No
POGK	1.11485	4.00463	8.88257	0.00287905	0.0664261	No
ACP1	-0.655739	7.54806	8.88228	0.00287951	0.0664261	No
INPP4A	0.813669	4.71041	8.87785	0.00288651	0.0664261	No
PHGDH	-1.84864	5.2243	8.86339	0.00290947	0.0666587	No
LRRC42	-0.632299	5.38737	8.85322	0.00292572	0.0666587	No
IARS2	0.98216	6.14603	8.84653	0.00293646	0.0666587	No
RGCC	-0.826909	7.07209	8.84619	0.00293701	0.0666587	No
SLC35D1	0.837019	3.73571	8.84461	0.00293956	0.0666587	No
TWNK	0.967989	5.32302	8.84409	0.0029404	0.0666587	No
SERPINB6	1.4729	4.40041	8.82925	0.00296441	0.0667966	No
RIDA	0.635917	4.45066	8.8275	0.00296725	0.0667966	No
UPRT	0.705192	3.76649	8.82678	0.00296841	0.0667966	No
GCC1	-0.667858	5.22317	8.80898	0.00299752	0.0672719	No
SLC39A10	0.945437	3.80396	8.80488	0.00300426	0.0672719	No
DOCK2	-1.58284	3.73642	8.7953	0.00302007	0.0674605	No
SAV1	0.723435	5.20905	8.7826	0.00304118	0.0677417	No
CHST12	-0.783275	3.92024	8.77882	0.00304749	0.0677417	No
CATSPER1	-4.06207	1.55371	8.76722	0.00306692	0.0680083	No
GAS5	1.27531	7.04612	8.74521	0.00310416	0.0686674	No
PTGES	-4.06566	5.80191	8.70169	0.00317915	0.0701563	No
STXBP1	0.843216	4.53133	8.6672	0.00323989	0.0713244	No
MRAP2	-0.954018	3.1098	8.64999	0.00327063	0.0718281	No
NUDCD3	0.643523	6.59131	8.62316	0.00331915	0.0724706	No
RORA	-1.396	5.67415	8.62003	0.00332487	0.0724706	No
JHDM1D-AS1	-0.856727	4.69364	8.61736	0.00332974	0.0724706	No
KNOP1	0.943548	3.68518	8.61634	0.00333162	0.0724706	No
LAP3	0.880349	6.19138	8.60238	0.00335724	0.0725725	No
HSP90B1	0.633601	8.52498	8.60041	0.00336088	0.0725725	No
SAMD4B	-0.635434	5.52453	8.5958	0.00336939	0.0725725	No
STX18	-0.786861	5.13197	8.59535	0.00337022	0.0725725	No
SMIM19	0.713338	4.25841	8.591	0.00337829	0.0725725	No
RAB8B	-0.971581	5.76594	8.58794	0.00338396	0.0725725	No
SMAD3	-1.24691	2.92622	8.56114	0.00343414	0.0734761	No
ACSL5	1.16035	5.19326	8.55129	0.00345278	0.0737023	No
CDC34	-0.965004	7.08097	8.50408	0.0035435	0.0754626	No
ATF5	-1.24401	6.39969	8.48902	0.00357297	0.0759131	No
AXL	-4.04364	3.56596	8.4801	0.00359053	0.0761092	No
PPP1R26	1.51632	2.77629	8.46766	0.00361517	0.0764541	No
PTPN9	-0.630216	4.86068	8.46188	0.00362666	0.07652	No
PHYH	0.870431	3.89119	8.42955	0.00369172	0.0777133	No
E2F2	-0.875646	8.77041	8.39126	0.00377029	0.0791847	No
VAV1	-2.26218	2.42524	8.34946	0.00385802	0.0808415	No
TRNT1	0.692098	3.84554	8.28457	0.00399834	0.08359	No
AKAP1	1.16469	5.12996	8.26677	0.00403773	0.0842208	No
CD53	-1.44404	2.163	8.25609	0.00406155	0.0845246	No
EMILIN2	-1.00884	4.95135	8.2418	0.00409365	0.084999	No
MAPK3	-0.825684	4.71594	8.20216	0.00418407	0.0866794	No
STAT5A	1.27801	7.15921	8.18846	0.00421577	0.0871387	No
METTL21A	0.607714	4.9344	8.17675	0.00424308	0.0874454	No
GNG2	-1.13904	4.95995	8.17244	0.00425317	0.0874454	No
BEX1	1.43979	4.4143	8.16982	0.00425932	0.0874454	No
LRRC8A	-0.957787	7.18363	8.13202	0.00434904	0.089087	No
MACC1	-1.10748	3.06685	8.12246	0.00437201	0.0893573	No
HS1BP3	-0.789404	4.21568	8.10897	0.00440468	0.0898239	No
HIST3H2A	-0.907893	4.00991	8.09075	0.00444918	0.0905295	No
LYPLA1	0.783824	4.24378	8.06833	0.00450457	0.0914527	No
RBM43	0.913273	3.16314	8.05608	0.00453512	0.0914941	No
SEC14L2	-0.711987	5.59189	8.05492	0.00453802	0.0914941	No
PTCD3	0.626513	6.21333	8.05007	0.00455019	0.0914941	No
NDUFAF6	0.702353	3.77718	8.04877	0.00455347	0.0914941	No
CNPPD1	-0.933559	7.86506	8.04749	0.00455668	0.0914941	No
TESK1	-0.67706	3.52182	8.03563	0.0045866	0.0918929	No
ACSS2	0.617586	6.74611	8.02844	0.00460485	0.0920567	No
RYR3	1.13144	3.84668	8.01153	0.00464806	0.0926788	No
MMACHC	0.965188	3.4612	8.00833	0.00465626	0.0926788	No
MAGEH1	0.872457	2.48044	7.99479	0.00469121	0.0931715	No
CYB5A	-0.570211	6.17157	7.99012	0.00470332	0.0931973	No
SDC4	-1.04602	4.67838	7.98606	0.0047139	0.0931973	No
PITRM1	0.605489	6.2903	7.98252	0.00472311	0.0931973	No
TSPO2	-0.974415	6.39056	7.97319	0.00474752	0.093475	No
EHD4	1.07714	2.83589	7.96933	0.00475765	0.093475	No
DNAJB9	-0.786861	4.73568	7.95745	0.004789	0.093889	No
EIF1AX	0.629506	5.87439	7.94508	0.00482184	0.0943304	No
GMCL1	0.81445	5.06408	7.92725	0.00486959	0.0947601	No
IGSF8	-1.84145	1.7055	7.92696	0.00487036	0.0947601	No
SLC35A1	0.724952	2.75271	7.92433	0.00487745	0.0947601	No
C11orf54	-0.859388	3.51614	7.92142	0.00488529	0.0947601	No
RRAD	1.52624	2.13783	7.91536	0.00490168	0.0948095	No
ULK2	0.651431	3.77526	7.9099	0.00491651	0.0948095	No
PPM1M	-1.08939	2.79788	7.90899	0.00491897	0.0948095	No
ANPEP	-2.1375	1.59054	7.89729	0.00495088	0.0952237	No
IMPA2	-0.797916	4.47687	7.87468	0.00501318	0.0960373	No
BBS12	-1.12084	3.15378	7.87431	0.00501421	0.0960373	No
PLD1	1.2474	4.20283	7.87049	0.0050248	0.0960388	No
GNL3	0.796642	6.06331	7.85883	0.00505731	0.0964584	No
MCTP2	1.01379	3.12001	7.83171	0.00513375	0.0977124	No
LAPTM4B	1.17673	4.14119	7.82631	0.00514912	0.0978012	No
SNX16	-1.11659	2.86822	7.81861	0.00517108	0.0980145	No
KLF15	0.929872	2.90101	7.80228	0.00521803	0.0986524	No
MITF	0.741556	3.83335	7.79941	0.00522633	0.0986524	No
MIR22HG	-1.17758	5.78621	7.79309	0.00524465	0.098794	No
NUDT12	0.819351	3.54593	7.78099	0.00527987	0.0992529	No
CTSE	-2.77691	4.23456	7.76427	0.00532897	0.0997706	No
SLC35E1	0.79168	5.46747	7.76418	0.00532925	0.0997706	No
ARV1	0.706307	6.26171	7.74583	0.00538368	0.100527	No
IL1RAP	1.58835	2.27692	7.74315	0.00539167	0.100527	No
C8orf33	0.72998	5.9246	7.73433	0.00541808	0.100814	No
CCND3	0.610721	9.31168	7.73057	0.00542936	0.100818	No
POGLUT1	0.749689	3.40025	7.7149	0.00547667	0.101352	No
SNHG4	1.43785	1.74033	7.71372	0.00548027	0.101352	No
RASL11A	-1.51899	2.47613	7.70023	0.00552137	0.101819	No
PNN	0.660733	6.2977	7.69812	0.00552785	0.101819	No
HSPA8P1	1.93771	3.43395	7.68939	0.00555464	0.101908	No
CDC42BPB	0.780754	4.2392	7.68929	0.00555495	0.101908	No
PIGM	0.695695	3.90866	7.67507	0.00559889	0.102508	No
KLF5	1.0667	2.50492	7.65921	0.00564833	0.103206	No
IRAK3	-0.968053	4.13345	7.64796	0.00568367	0.103645	No
MAFK	-0.939298	3.2172	7.63261	0.00573223	0.104221	No
RPS6KA1	-0.795145	7.64065	7.63077	0.00573807	0.104221	No
ACER3	0.670176	4.10648	7.61411	0.00579133	0.104905	No
ULK1	-0.988291	6.82496	7.61038	0.00580333	0.104905	No
WNK3	-1.45638	3.02808	7.60491	0.00582096	0.104905	No
ARNTL2	-0.885519	2.492	7.60468	0.0058217	0.104905	No
HSPA1B	-0.810395	4.4013	7.59951	0.00583842	0.105	No
TBCEL	-1.35939	6.60174	7.57896	0.00590535	0.105995	No
FOXO1	-1.41053	3.88051	7.56593	0.0059482	0.106554	No
DTD1	0.927212	4.83642	7.56137	0.00596327	0.106615	No
FNDC3B	1.04157	2.56763	7.54773	0.00600857	0.107215	No
DECR1	0.633231	7.53441	7.51722	0.00611118	0.108821	No
SELPLG	-0.875906	5.8171	7.51392	0.00612239	0.108821	No
C17orf99	-1.23984	3.01495	7.49995	0.00617007	0.109456	No
FADS2	0.831036	9.77804	7.48678	0.00621535	0.110045	No
MOB3A	-0.649099	4.77608	7.478	0.00624573	0.110369	No
IDS	-0.814087	3.78723	7.47429	0.00625862	0.110384	No
FUT8	0.746972	4.21985	7.46396	0.00629465	0.110805	No
STK17A	-0.68708	6.76695	7.45323	0.00633228	0.111253	No
HIBCH	0.762549	4.017	7.44908	0.0063469	0.111296	No
WIPF1	-1.27487	2.01027	7.44013	0.00637853	0.111636	No
ABL2	0.94148	2.69814	7.42531	0.00643126	0.112344	No
INPP5B	0.585673	5.46902	7.41132	0.00648147	0.11289	No
ATP1A1	0.508839	8.36458	7.40973	0.0064872	0.11289	No
NFIC	0.634276	5.29625	7.3981	0.00652929	0.113406	No
FAM117B	0.754095	3.12135	7.3919	0.00655183	0.113582	No
PTP4A1	0.662126	6.62973	7.37641	0.00660851	0.114157	No
2006-09-01	-0.939851	2.37258	7.3746	0.00661516	0.114157	No
GATA5	1.49329	2.52424	7.3726	0.0066225	0.114157	No
KAZALD1	-1.3136	2.1607	7.36834	0.00663823	0.114174	No
IVD	0.744614	5.93471	7.36556	0.00664847	0.114174	No
FTO	0.671398	4.41993	7.35542	0.00668608	0.114597	No
AKAP13	-0.999347	4.72073	7.34845	0.00671207	0.114597	No
CD63	1.30735	7.5492	7.34395	0.00672887	0.114597	No
THRA	0.721238	5.97889	7.34375	0.00672963	0.114597	No
DERL3	1.02835	2.35893	7.3421	0.00673582	0.114597	No
ARHGDIB	-0.928534	6.09222	7.32937	0.00678369	0.114905	No
SNHG12	-1.31378	2.79874	7.32772	0.00678992	0.114905	No
IP6K1	-0.694309	7.2252	7.32726	0.00679165	0.114905	No
APOBEC3C	0.536595	7.51454	7.31464	0.0068395	0.1155	No
TPSB2	2.54375	6.68203	7.30823	0.00686395	0.115699	No
IGF2BP2	-0.912399	6.26347	7.30283	0.0068846	0.115834	No
WIPI2	-0.602862	7.61059	7.29046	0.00693216	0.11642	No
C17orf96	1.7383	3.15017	7.2734	0.00699832	0.117315	No
CROCCP2	-0.717009	4.4687	7.24262	0.00711931	0.119125	No
ATR	0.884083	4.11742	7.23512	0.00714909	0.119404	No
FUT1	0.821633	4.9284	7.22817	0.00717683	0.119649	No
GAREM2	-0.92385	2.8769	7.21127	0.0072447	0.12056	No
SLC43A1	-0.650627	7.75022	7.19929	0.00729324	0.120933	No
BDH1	0.825035	5.63867	7.19922	0.00729354	0.120933	No
SNCA	-1.04598	8.56084	7.1909	0.00732741	0.121274	No
ZDHHC21	0.783928	2.94229	7.18228	0.00736271	0.121638	No
SNHG3	0.978406	6.38331	7.17755	0.00738214	0.121692	No
NTRK1	-1.46588	2.22111	7.16827	0.00742043	0.121692	No
FADS3	1.15406	4.07016	7.16347	0.00744031	0.121692	No
MARCH2	-0.793626	6.05787	7.16327	0.00744114	0.121692	No
CBLB	-0.914876	3.53544	7.15462	0.0074771	0.121692	No
IFT172	0.690358	3.91672	7.1538	0.00748055	0.121692	No
FOSL1	0.876515	3.31254	7.15359	0.00748141	0.121692	No
TBCB	-0.821622	5.31542	7.15292	0.00748419	0.121692	No
CHIC2	-0.664566	4.3031	7.14784	0.00750543	0.121692	No
ZSCAN22	-0.677334	3.35986	7.14666	0.00751036	0.121692	No
TNKS1BP1	-0.688163	5.52735	7.14568	0.00751447	0.121692	No
ME2	0.810011	4.81881	7.14297	0.00752585	0.121692	No
STK10	-0.557355	6.26583	7.13262	0.0075694	0.12218	No
ZNF618	0.797364	3.06599	7.12872	0.00758588	0.12223	No
SNTB1	0.750068	5.3819	7.12306	0.00760987	0.122401	No
SLC8B1	-0.717032	3.46523	7.11332	0.00765133	0.122852	No
SLC1A5	-0.752498	10.0089	7.10431	0.00768989	0.1231	No
DUS4L	0.692654	2.84686	7.10341	0.00769375	0.1231	No
EVA1C	-1.11701	4.69085	7.09635	0.00772411	0.123179	No
UBB	-0.719243	9.347	7.09458	0.00773173	0.123179	No
COA7	0.89568	5.05537	7.09287	0.00773913	0.123179	No
ST6GAL1	0.727829	5.28241	7.08556	0.00777076	0.123303	No
ZMYM3	0.8179	5.38604	7.08334	0.00778039	0.123303	No
ZFYVE21	-0.634778	6.36449	7.07973	0.00779609	0.123303	No
TMEM120A	-0.945409	4.00071	7.07745	0.00780601	0.123303	No
ABO	1.24904	2.2209	7.07553	0.00781439	0.123303	No
LEF1	-1.35765	2.10765	7.06167	0.00787505	0.124046	No
KDM6B	-0.990061	4.34806	7.04276	0.00795863	0.125146	No
ACSL4	0.817241	6.67133	7.03291	0.00800251	0.12562	No
IRF2BP2	-0.721914	7.20691	7.01987	0.00806099	0.126321	No
POLR3H	0.861729	5.79959	7.00938	0.00810839	0.126749	No
NUP62CL	0.705235	2.90883	7.00769	0.00811601	0.126749	No
DNAJB2	-0.85565	6.09194	7.00297	0.00813745	0.126866	No
PPM1A	-0.857591	7.46387	6.99393	0.00817864	0.127291	No
RPS26	0.896922	2.45018	6.98318	0.00822794	0.127695	No
ARHGAP30	-1.12926	3.08245	6.97588	0.00826156	0.127695	No
ADCK2	-0.88434	3.95346	6.97475	0.00826676	0.127695	No
SNX29	-0.775303	4.61155	6.97383	0.00827101	0.127695	No
ATP2B1	-1.05153	6.29949	6.97309	0.00827445	0.127695	No
CMKLR1	-1.01642	3.97872	6.96634	0.00830572	0.127826	No
NBN	0.80586	5.95645	6.96521	0.00831095	0.127826	No
PIGW	0.928215	4.22588	6.94696	0.00839619	0.128908	No
GABARAPL1	-1.13912	6.54883	6.94199	0.00841953	0.128908	No
CEBPZOS	0.585616	4.52975	6.94112	0.00842363	0.128908	No
RGS6	0.870411	3.01344	6.93083	0.00847225	0.129226	No
ABCC13	-1.67392	4.12819	6.92862	0.00848269	0.129226	No
TSPAN33	1.89821	4.40956	6.92776	0.00848679	0.129226	No
ZBTB7A	-0.688221	6.83279	6.92051	0.00852128	0.129535	No
PLEKHA2	1.19199	2.93895	6.91576	0.00854394	0.129664	No
ATG4D	-0.730707	5.80173	6.90966	0.00857314	0.129891	No
RPS6KL1	0.960304	4.73357	6.88786	0.00867833	0.131267	No
TMEM87B	0.830444	4.05214	6.88426	0.00869579	0.131314	No
ARG1	-1.54164	5.4724	6.87072	0.00876192	0.132094	No
CLIC2	-1.07117	7.07243	6.85147	0.00885685	0.133305	No
PTRF	1.01385	6.16789	6.8429	0.00889941	0.133725	No
ZMAT3	0.871823	3.00845	6.83073	0.00896027	0.134419	No
WDR43	0.818286	5.8423	6.82686	0.00897967	0.134489	No
ALG10B	0.70908	3.72874	6.81788	0.00902499	0.134927	No
EEF1AKMT1	0.84974	2.78604	6.81382	0.0090455	0.134927	No
PDCD2	0.577102	6.38316	6.81229	0.00905324	0.134927	No
ABCC5	0.578149	7.13032	6.80529	0.00908881	0.135237	No
NUPL2	0.539769	5.31898	6.7969	0.00913161	0.135513	No
OTUD6B	0.897608	3.36256	6.79584	0.00913706	0.135513	No
ETFA	0.514899	7.45285	6.78484	0.00919354	0.13613	No
PLEC	-0.889762	5.73489	6.77508	0.00924393	0.136655	No
FAM134A	-0.664603	7.56111	6.7502	0.0093737	0.138219	No
PNPLA2	-0.895271	6.2257	6.749	0.00938003	0.138219	No
CPTP	-0.896959	3.77715	6.72948	0.00948325	0.139515	No
MPV17	0.703158	5.09709	6.70707	0.00960313	0.140773	No
SCFD2	0.865244	3.97513	6.70547	0.00961176	0.140773	No
DYRK1B	-0.75654	4.95249	6.70286	0.00962582	0.140773	No
WDR81	-0.595516	6.76771	6.70202	0.00963036	0.140773	No
TMEM8A	-0.607113	6.03495	6.69657	0.00965984	0.140978	No
FAT1	-1.55778	3.79637	6.69113	0.00968936	0.141183	No
PANX1	0.916744	2.61363	6.67826	0.00975961	0.141673	No
LRRC37B	-0.728819	2.77771	6.67682	0.00976745	0.141673	No
AK1	-0.746229	2.95994	6.67645	0.00976952	0.141673	No
PIBF1	0.941399	4.78184	6.66065	0.00985648	0.142708	No
SNHG15	1.11057	4.0247	6.64089	0.00996639	0.143862	No
ZFP36L2	-0.764976	7.70126	6.64066	0.00996768	0.143862	No
MAP2K7	-0.630534	5.91656	6.63029	0.0100259	0.144474	No
UBE2D4	0.913221	2.76166	6.62344	0.0100645	0.144802	No
PAK1IP1	0.717774	5.3132	6.61853	0.0100923	0.144974	No
LINC01215	-1.09295	2.36393	6.61559	0.010109	0.144985	No
NARS2	0.866391	3.45092	6.60667	0.0101597	0.145212	No
MDN1	0.859527	7.40382	6.60647	0.0101609	0.145212	No
GPR27	2.79109	1.68714	6.60099	0.0101922	0.145212	No
COPB2	0.55375	7.59366	6.59988	0.0101986	0.145212	No
CRB1	-1.07943	2.69951	6.59889	0.0102043	0.145212	No
FAM21C	-0.704969	5.73801	6.58119	0.0103062	0.146434	No
TTC19	0.704558	5.29348	6.574	0.0103479	0.14646	No
SH3KBP1	-0.823193	3.70651	6.56788	0.0103836	0.14646	No
SH3GLB1	-0.557627	5.82146	6.56777	0.0103842	0.14646	No
VCPKMT	0.592639	2.8825	6.56729	0.010387	0.14646	No
OTUD5	-0.601526	7.36361	6.56575	0.010396	0.14646	No
TCTN1	0.95106	2.04235	6.56435	0.0104042	0.14646	No
CLCN4	0.623667	7.029	6.55521	0.0104577	0.146987	No
MT-ND2	0.643037	10.2564	6.54708	0.0105057	0.147434	No
FAHD2B	1.1408	3.09446	6.54012	0.0105468	0.14757	No
LTBP3	-0.670463	3.75741	6.53998	0.0105477	0.14757	No
BSG	-0.687824	10.8415	6.53399	0.0105832	0.147802	No
SLC25A51	0.593263	3.33918	6.52821	0.0106177	0.147802	No
NECAB1	-0.618245	4.41303	6.52686	0.0106257	0.147802	No
RBM38	-0.812956	9.68675	6.52381	0.010644	0.147802	No
PPARGC1B	1.36811	2.19206	6.52362	0.0106451	0.147802	No
CD52	-1.65691	4.33248	6.50062	0.0107837	0.149499	No
UNG	0.961882	5.78629	6.49278	0.0108313	0.149932	No
NFATC2	-0.901813	5.11742	6.48204	0.010897	0.150612	No
PXN	0.866715	3.51521	6.4771	0.0109273	0.150804	No
IBTK	0.594935	5.28038	6.46791	0.0109839	0.151249	No
APOL1	0.91167	3.9467	6.46481	0.0110032	0.151249	No
ALDH1B1	1.06534	5.02941	6.46382	0.0110093	0.151249	No
CDKN2A	0.826469	3.01241	6.45853	0.0110421	0.151473	No
ZNF789	0.656862	2.56512	6.4551	0.0110634	0.151537	No
TESMIN	1.0566	2.8093	6.44135	0.0111494	0.152486	No
STX2	-0.938563	6.39573	6.43781	0.0111717	0.152562	No
SERTAD1	-0.97153	3.45429	6.4347	0.0111912	0.152602	No
KIT	1.24919	7.27285	6.43058	0.0112172	0.152728	No
NDUFAF1	0.694186	4.09503	6.42167	0.0112736	0.153268	No
TIMM8A	0.716904	3.8334	6.41514	0.0113152	0.153604	No
ARF6	-0.528468	7.82045	6.41139	0.0113391	0.1537	No
PHF23	-0.681739	6.20546	6.40224	0.0113976	0.154265	No
DDIT4	-1.10392	7.93955	6.39666	0.0114335	0.154394	No
PRKCQ	0.638698	4.56082	6.3955	0.011441	0.154394	No
TSEN2	1.01091	3.19494	6.39178	0.011465	0.15449	No
MRPL35	0.474113	6.08027	6.38323	0.0115204	0.154831	No
RHNO1	-0.484135	6.60096	6.38264	0.0115242	0.154831	No
SCAI	0.663033	3.02082	6.37182	0.0115947	0.155549	No
HEXIM1	-0.779914	6.94112	6.3691	0.0116125	0.155559	No
C10orf10	-2.2566	4.74111	6.34495	0.0117716	0.157261	No
TGFB1	0.737647	6.26722	6.3446	0.0117739	0.157261	No
CHP1	-0.57547	6.3865	6.33847	0.0118147	0.157575	No
ABCE1	0.692888	6.59808	6.33459	0.0118405	0.157608	No
RNF144B	-0.949959	1.99982	6.33247	0.0118547	0.157608	No
PLXNB2	0.842153	4.12432	6.33034	0.0118689	0.157608	No
CALB1	1.59477	3.18083	6.32488	0.0119055	0.157826	No
HK2	-1.91005	3.54826	6.32274	0.0119199	0.157826	No
ANXA1	-2.15679	3.74805	6.31069	0.0120012	0.158673	No
POMGNT2	0.631858	5.31351	6.3032	0.012052	0.159114	No
WDR54	1.27056	2.75727	6.29938	0.012078	0.159228	No
UTP4	0.728196	5.80914	6.29358	0.0121176	0.159519	No
BNIP3L	-0.901497	9.57538	6.27748	0.0122282	0.16065	No
SFXN2	0.992574	5.09932	6.27596	0.0122387	0.16065	No
SCD	0.603222	9.50317	6.25546	0.0123811	0.162263	No
GNL3L	0.734698	3.93019	6.25139	0.0124096	0.162263	No
RASAL3	-1.54165	2.37937	6.25065	0.0124148	0.162263	No
MGA	0.617219	5.02552	6.24381	0.0124628	0.162657	No
NYNRIN	-1.85451	2.21846	6.23096	0.0125535	0.163608	No
FAM19A2	0.742658	3.34585	6.22139	0.0126216	0.164144	No
LINC01366	1.01994	1.90874	6.22013	0.0126306	0.164144	No
EIF1	-0.639847	9.83067	6.20464	0.0127416	0.165351	No
FAM83H	0.871617	3.31513	6.18894	0.0128551	0.166515	No
LHFPL2	0.685594	5.57117	6.1872	0.0128677	0.166515	No
NFE2	-0.684245	10.091	6.17873	0.0129295	0.167078	No
FLOT1	-0.572523	6.92214	6.17333	0.012969	0.167352	No
LRRC59	0.517458	7.87103	6.14502	0.0131783	0.169812	No
MVP	-1.07394	3.87299	6.13189	0.0132765	0.170837	No
ERO1A	0.858881	4.26833	6.12668	0.0133157	0.1711	No
WWC2	1.11163	5.28971	6.11133	0.0134318	0.172349	No
MARS2	0.966205	3.15503	6.10742	0.0134615	0.172489	No
FZR1	-0.709107	6.47886	6.10222	0.0135012	0.172755	No
GLRX5	-0.665829	9.18779	6.09939	0.0135229	0.17279	No
BIRC2	-0.849555	6.61955	6.0914	0.0135841	0.17333	No
ITPK1	-0.617335	5.68342	6.08542	0.0136302	0.173675	No
RPAP3	0.613084	4.91515	6.08121	0.0136627	0.173848	No
DLGAP4	0.792515	3.11932	6.06868	0.01376	0.174812	No
BMF	-1.00284	2.65756	6.06652	0.0137768	0.174812	No
COLQ	0.926622	3.31415	6.05703	0.013851	0.17551	No
ATP7B	0.892168	5.20551	6.0444	0.0139504	0.176525	No
TGFBR1	0.649646	4.62309	6.03976	0.0139872	0.176672	No
RRP15	0.528557	5.03785	6.03805	0.0140007	0.176672	No
BOD1	-0.796133	2.73765	6.03184	0.0140501	0.177051	No
TSR1	0.717957	5.90275	6.02548	0.0141008	0.177445	No
CAPN2	0.568481	4.75203	6.01762	0.0141638	0.177931	No
SH3BP1	-1.264	2.37483	6.01579	0.0141784	0.177931	No
MTHFD1	0.587611	7.56112	6.0129	0.0142016	0.177978	No
SNX24	-0.833287	3.15728	5.99882	0.0143154	0.179159	No
PHTF1	0.547395	3.94919	5.99259	0.0143661	0.179547	No
NFRKB	0.593014	4.89078	5.9894	0.0143921	0.179626	No
RHEBL1	-0.700632	3.47664	5.98184	0.0144539	0.180152	No
CBX1	0.557586	5.47995	5.97453	0.014514	0.180654	No
FAM110A	-0.891862	4.95666	5.96625	0.0145823	0.180942	No
MLH3	0.805746	2.79024	5.96318	0.0146077	0.180942	No
KIAA1522	-0.621196	6.26088	5.95755	0.0146544	0.180942	No
KIAA0100	0.500624	6.71612	5.95729	0.0146566	0.180942	No
TSPAN4	-1.04609	2.92179	5.95709	0.0146582	0.180942	No
PCYOX1L	0.601779	4.09014	5.95683	0.0146604	0.180942	No
TANC2	-0.652988	3.80649	5.95473	0.0146778	0.180942	No
CLIC1	0.586876	7.92841	5.95157	0.0147042	0.180942	No
HECA	-0.956745	6.27355	5.95023	0.0147154	0.180942	No
RNF168	-0.56243	4.34904	5.94122	0.0147908	0.181624	No
ARSB	0.570819	5.26543	5.92427	0.0149337	0.182972	No
SLC5A6	0.81308	5.88104	5.92346	0.0149405	0.182972	No
RNF11	-1.01079	7.14084	5.9126	0.0150329	0.183767	No
C4orf3	0.482416	5.94813	5.9111	0.0150457	0.183767	No
G3BP1	0.514854	7.91029	5.89727	0.0151644	0.184798	No
MICALCL	-1.2085	3.03143	5.89596	0.0151756	0.184798	No
NOL6	0.564241	6.34776	5.8942	0.0151909	0.184798	No
HIRA	-0.596011	5.64229	5.8766	0.0153434	0.186406	No
ECH1	0.684428	6.2348	5.87232	0.0153808	0.186612	No
OXNAD1	0.505371	4.26434	5.86503	0.0154446	0.186984	No
OPTN	-1.01967	8.33332	5.86414	0.0154524	0.186984	No
LAPTM5	0.726073	9.30612	5.85694	0.0155158	0.187397	No
CASP4	-0.81523	3.55372	5.8556	0.0155275	0.187397	No
VWA8	0.958479	4.82546	5.84838	0.0155914	0.18792	No
PLEKHM1	-0.594113	5.42342	5.83662	0.015696	0.188931	No
SLC27A5	1.08792	3.5004	5.83332	0.0157254	0.189036	No
JOSD1	-0.462378	7.056	5.83047	0.0157509	0.189093	No
TUBB1	1.37364	5.1486	5.81393	0.0158997	0.19063	No
KLHL8	0.674539	4.02592	5.80835	0.0159502	0.190755	No
HPDL	1.23901	3.17873	5.80816	0.0159519	0.190755	No
LINC00294	-0.649091	2.71052	5.80004	0.0160258	0.191388	No
NT5C3A	-0.761161	5.23908	5.79582	0.0160643	0.191598	No
C3orf62	-0.625978	3.24891	5.78943	0.0161229	0.191904	No
XPO5	0.57568	6.27101	5.78843	0.016132	0.191904	No
SLC25A42	-0.680882	5.35649	5.78268	0.0161848	0.192282	No
PTGS1	0.582679	6.31885	5.77041	0.0162983	0.193174	No
SIAH1	-0.602332	3.60969	5.76998	0.0163022	0.193174	No
WASF1	0.877144	5.81273	5.76246	0.0163721	0.193751	No
PIGQ	-0.752629	7.59225	5.75096	0.0164797	0.194587	No
PRR3	0.637176	4.27674	5.74853	0.0165025	0.194587	No
DCTD	0.790353	5.4458	5.74808	0.0165067	0.194587	No
ZFYVE1	-0.764453	6.25665	5.74326	0.016552	0.19487	No
AHCY	0.798497	7.5421	5.72809	0.0166957	0.196308	No
FAM102A	-0.726775	3.24311	5.725	0.016725	0.196401	No
TSPAN13	0.568838	6.74161	5.71768	0.0167949	0.196969	No
NIPAL2	-0.640756	3.37654	5.70745	0.0168931	0.197829	No
HIST1H1C	-0.778995	5.90594	5.70552	0.0169116	0.197829	No
PFKP	0.972115	5.84822	5.69831	0.0169813	0.198385	No
SPRYD4	0.728362	4.21013	5.69611	0.0170026	0.198385	No
KDELC2	-1.02994	3.21536	5.68922	0.0170694	0.198911	No
PLEKHM2	-0.494032	6.6174	5.68615	0.0170994	0.199006	No
PNPO	0.654108	4.10347	5.68362	0.017124	0.19904	No
CREB3L2	0.599012	5.11996	5.67	0.0172574	0.200132	No
FAM127B	-0.578926	3.84782	5.66956	0.0172618	0.200132	No
SEC62	-0.82374	8.57741	5.66699	0.0172871	0.200171	No
ZNF704	-1.31012	2.5329	5.66315	0.017325	0.200356	No
PPP1R9B	-0.516153	7.27816	5.66088	0.0173474	0.200361	No
NFE2L2	-0.897038	6.20536	5.65555	0.0174002	0.200718	No
SERTAD2	-0.977554	6.40713	5.64634	0.0174918	0.201222	No
SLC2A4	-0.939842	4.64096	5.64515	0.0175037	0.201222	No
CRTC2	-0.554547	5.58817	5.63988	0.0175564	0.201222	No
LYAR	0.764113	5.3038	5.63695	0.0175858	0.201222	No
NAA35	0.568595	4.32759	5.6367	0.0175883	0.201222	No
SFXN4	0.911832	4.98787	5.63623	0.017593	0.201222	No
HSPE1	0.786032	5.25669	5.63572	0.0175981	0.201222	No
ZNF714	0.821442	3.52932	5.61551	0.0178022	0.202976	No
BBC3	-0.827781	5.80374	5.6151	0.0178064	0.202976	No
CCDC125	0.613511	3.29589	5.61381	0.0178195	0.202976	No
CD3EAP	0.92896	2.3761	5.61176	0.0178403	0.202976	No
GORASP2	0.520875	5.77934	5.60354	0.0179242	0.203676	No
IKBKAP	0.515338	5.96096	5.58516	0.0181133	0.205569	No
TNIK	0.765608	3.45002	5.56535	0.0183193	0.207198	No
UBXN6	-0.716092	8.24212	5.56486	0.0183244	0.207198	No
TRIM11	-0.69482	5.45901	5.56367	0.0183369	0.207198	No
RNF10	-0.790734	9.41883	5.56266	0.0183476	0.207198	No
KLF1	-0.739012	9.41528	5.55294	0.0184497	0.208074	No
ATG2B	-0.872836	7.02716	5.55095	0.0184706	0.208074	No
ALDH18A1	0.697288	6.64191	5.54848	0.0184968	0.208112	No
AHI1	0.87915	2.44469	5.5438	0.0185463	0.208169	No
CYB561A3	0.487229	5.92744	5.54369	0.0185474	0.208169	No
SFMBT2	-1.00426	3.98265	5.53732	0.0186151	0.20847	No
ATG14	-0.960635	6.34556	5.53686	0.0186199	0.20847	No
CCNG2	-1.02908	4.00864	5.53067	0.018686	0.208771	No
EXOSC6	-0.660123	5.3144	5.52855	0.0187086	0.208771	No
MAX	-0.615475	5.88757	5.52792	0.0187154	0.208771	No
CEP83	0.751817	3.30262	5.52514	0.0187451	0.208847	No
URB1	0.890938	4.94006	5.51949	0.0188057	0.209254	No
TRAPPC6B	0.467261	5.44402	5.51748	0.0188274	0.209254	No
MOB2	-0.660909	5.32871	5.50557	0.018956	0.210428	No
SAPCD2	1.17395	2.81128	5.49885	0.0190289	0.210723	No
TBC1D24	0.732252	4.62244	5.49653	0.0190542	0.210723	No
C8orf88	-0.804227	3.70225	5.49598	0.0190603	0.210723	No
DIMT1	0.577672	4.93513	5.49464	0.0190748	0.210723	No
ZSCAN9	0.67142	2.9097	5.48262	0.0192064	0.21192	No
CISD2	-0.570671	6.08512	5.47669	0.0192718	0.212385	No
CYTH3	-0.55841	4.59241	5.4728	0.0193147	0.212601	No
STAT2	0.548772	4.25912	5.4671	0.0193777	0.212798	No
PCCA	0.69066	3.04367	5.46564	0.0193939	0.212798	No
SPATA5	0.544223	3.86851	5.46487	0.0194025	0.212798	No
UBL7	-0.620023	5.93421	5.46076	0.0194482	0.213044	No
SRPRB	0.817208	5.90855	5.44238	0.0196539	0.214774	No
ZBTB4	0.509229	5.93738	5.44227	0.0196551	0.214774	No
ZNF275	0.698335	3.05773	5.44036	0.0196767	0.214774	No
PMS1	0.733495	3.83075	5.43594	0.0197265	0.215061	No
IMPDH1	1.15658	5.0151	5.43212	0.0197697	0.215106	No
ABHD14B	0.740463	5.68804	5.43141	0.0197777	0.215106	No
CTSL	-0.540966	8.50634	5.42742	0.019823	0.215298	No
CCNDBP1	-0.662503	8.38215	5.4257	0.0198425	0.215298	No
PARP6	0.711933	2.98051	5.42335	0.0198693	0.21533	No
UCHL5	0.489738	6.44659	5.42101	0.0198958	0.21533	No
ATP8B3	0.71436	3.0471	5.41919	0.0199166	0.21533	No
AES	-0.535017	6.89358	5.41129	0.020007	0.21533	No
MRPL3	0.575373	6.47217	5.40898	0.0200334	0.21533	No
SGSM2	0.693929	3.59883	5.40843	0.0200397	0.21533	No
EXD2	0.638562	3.38314	5.40836	0.0200406	0.21533	No
AGAP3	0.880871	5.02497	5.40739	0.0200517	0.21533	No
SETD6	0.896915	2.71895	5.40688	0.0200576	0.21533	No
PKD1	-0.779644	6.26522	5.40121	0.0201228	0.215595	No
ARRB1	-1.09064	3.61237	5.39971	0.0201401	0.215595	No
CEBPB	-0.969954	5.48489	5.39859	0.020153	0.215595	No
CLIP2	0.914127	3.70711	5.39124	0.0202381	0.216252	No
RPS6KC1	-0.625397	4.73424	5.38635	0.0202949	0.216605	No
EHBP1L1	-0.546388	8.61447	5.38092	0.0203581	0.217027	No
FAH	0.778562	7.34778	5.3783	0.0203887	0.217099	No
TNFRSF12A	-1.58296	2.19335	5.37409	0.020438	0.217371	No
PDE4A	1.32316	3.43223	5.36937	0.0204934	0.217706	No
GUF1	0.466674	5.71619	5.36549	0.020539	0.217768	No
ANAPC1	0.808071	4.36692	5.36222	0.0205775	0.217768	No
DPY19L3	0.615069	3.99976	5.36083	0.020594	0.217768	No
PRICKLE3	0.779309	2.25362	5.36078	0.0205945	0.217768	No
KCMF1	-0.510659	6.46959	5.35233	0.0206946	0.218573	No
CITED2	-0.645777	8.55368	5.34706	0.0207573	0.218982	No
ZSCAN26	-0.562296	3.54933	5.34275	0.0208086	0.219271	No
ZBTB37	0.648577	2.93662	5.33943	0.0208483	0.219436	No
GABPB1-AS1	0.730612	2.48444	5.32558	0.0210147	0.220416	No
DDIT3	-1.02451	4.61285	5.32512	0.0210201	0.220416	No
NPC2	-0.595248	6.59046	5.32502	0.0210214	0.220416	No
DCP1B	-0.495025	4.57759	5.32293	0.0210466	0.220416	No
TXLNG	0.645423	4.96839	5.32165	0.021062	0.220416	No
LONP1	-0.688069	7.98595	5.31237	0.0211745	0.221093	No
STX7	-0.662971	5.89248	5.311	0.0211912	0.221093	No
INPP5F	-0.569537	3.78915	5.30918	0.0212134	0.221093	No
TNIP1	-0.673715	7.34886	5.30834	0.0212235	0.221093	No
CCNB1	0.491159	8.36014	5.30353	0.0212823	0.221291	No
TPI1	0.728213	8.59319	5.30046	0.0213198	0.221291	No
SMIM4	1.05356	2.74658	5.29828	0.0213465	0.221291	No
TMSB4X	-0.817962	5.81337	5.29755	0.0213555	0.221291	No
UBQLN4	0.806795	5.11557	5.29567	0.0213785	0.221291	No
APOC1	0.979274	4.75636	5.29485	0.0213886	0.221291	No
MALT1	0.922705	4.67623	5.29161	0.0214285	0.221291	No
USP47	-0.552065	6.17946	5.29096	0.0214363	0.221291	No
ING1	-0.547088	3.92762	5.28601	0.0214975	0.221671	No
APOL2	0.637095	4.56599	5.283	0.0215346	0.221804	No
FAM46A	0.610854	3.23901	5.27097	0.0216839	0.22309	No
TJP2	0.578266	6.15012	5.26717	0.0217314	0.223291	No
POLR1A	0.760778	6.19363	5.26549	0.0217523	0.223291	No
SLC9A3R1	-0.656839	5.4234	5.25388	0.0218979	0.224201	No
DUSP14	0.837681	3.05726	5.25386	0.0218982	0.224201	No
VANGL1	-0.601287	5.7107	5.25256	0.0219145	0.224201	No
FOXJ2	-0.621483	6.46043	5.24599	0.0219974	0.224797	No
ACTR3B	0.910339	2.55334	5.24025	0.0220701	0.224991	No
ANKRD9	-0.684843	7.10394	5.2392	0.0220834	0.224991	No
NOLC1	0.604135	7.66937	5.23866	0.0220903	0.224991	No
PCBD1	0.93625	4.00209	5.23384	0.0221515	0.225363	No
CBR4	0.459777	4.74584	5.22847	0.0222201	0.22581	No
SNX30	0.92347	2.04985	5.22565	0.0222561	0.225924	No
AKAP8L	-0.555726	6.32127	5.22286	0.0222919	0.226037	No
EZR	-0.518978	7.53773	5.217	0.0223671	0.226413	No
BCLAF1	0.471914	7.08664	5.21611	0.0223786	0.226413	No
PIK3R1	-0.986013	6.14728	5.21246	0.0224256	0.226637	No
PFAS	0.786946	6.20381	5.20789	0.0224846	0.226983	No
ACKR1	-0.715191	6.33573	5.2051	0.0225207	0.227097	No
RFX5	0.50569	6.53149	5.19376	0.0226681	0.22833	No
EXO5	-0.548554	3.03128	5.18891	0.0227315	0.228717	No
LIG3	0.525111	4.64319	5.18463	0.0227875	0.228943	No
ZDHHC3	0.432427	7.23483	5.18174	0.0228254	0.228943	No
GCAT	0.791711	5.61415	5.18146	0.0228292	0.228943	No
TRIM44	0.530522	5.30785	5.17777	0.0228776	0.229178	No
C10orf54	0.718144	5.23665	5.16915	0.0229915	0.230066	No
MTCH1	-0.490228	6.91946	5.16655	0.0230259	0.230133	No
CELSR2	0.703498	3.34936	5.16484	0.0230485	0.230133	No
MPC2	0.461104	7.78267	5.15363	0.0231979	0.23113	No
PLCL2	-1.26179	6.32694	5.1528	0.0232089	0.23113	No
LGALS1	-1.70445	4.91667	5.15165	0.0232243	0.23113	No
POLR1B	0.628413	4.40266	5.14926	0.0232563	0.231197	No
PPM1F	1.00307	4.11251	5.14585	0.023302	0.231322	No
SYNGR1	-0.947769	6.30552	5.14454	0.0233195	0.231322	No
WDR89	0.639395	4.18542	5.12806	0.023542	0.233089	No
MINK1	-0.460146	6.63136	5.12757	0.0235487	0.233089	No
RTN3	-0.556838	7.15567	5.12429	0.0235932	0.233276	No
DKC1	0.479903	7.82663	5.1175	0.0236857	0.233938	No
RGS9	-0.748024	3.22739	5.10947	0.0237956	0.234769	No
TOR1B	-0.624487	4.19838	5.10253	0.023891	0.235457	No
ACTR8	0.479178	4.02656	5.09907	0.0239387	0.235673	No
SECISBP2	-0.547483	6.14244	5.09678	0.0239702	0.235729	No
ZNF74	0.940348	2.23472	5.08389	0.0241491	0.237232	No
NFIX	-0.630443	7.28107	5.08073	0.0241931	0.23741	No
ISCU	-0.643577	7.18944	5.07196	0.0243159	0.23825	No
ZNF696	-0.765219	2.87596	5.07089	0.0243309	0.23825	No
FCHSD1	-0.818309	2.60496	5.06111	0.0244686	0.239326	No
PNPT1	0.642046	5.31541	5.05937	0.0244932	0.239326	No
NOP58	0.622359	6.72006	5.05643	0.0245347	0.239476	No
RASA3	0.585743	4.86881	5.05094	0.0246126	0.239946	No
MTURN	0.438401	7.33014	5.0482	0.0246515	0.239946	No
CDC42SE2	0.556108	6.08652	5.04485	0.0246992	0.239946	No
REC8	0.817572	5.84852	5.04115	0.024752	0.239946	No
CSTB	-0.704084	6.49692	5.04081	0.0247568	0.239946	No
RAB38	-2.34676	1.91653	5.03832	0.0247925	0.239946	No
MARCH9	-0.651181	2.97109	5.03693	0.0248124	0.239946	No
ZNF512	0.593003	4.51375	5.03651	0.0248184	0.239946	No
QTRT2	0.890952	3.27501	5.03645	0.0248193	0.239946	No
PRCP	-0.49741	4.71414	5.03415	0.0248522	0.24001	No
IL17RA	-0.531958	3.83916	5.03153	0.0248899	0.240064	No
BTG2	-0.844721	8.04231	5.03011	0.0249103	0.240064	No
FAM114A2	0.463231	5.65281	5.02483	0.0249863	0.240302	No
CARHSP1	-0.48533	6.02776	5.02475	0.0249876	0.240302	No
ATPIF1	0.521157	7.9859	5.00081	0.0253354	0.243172	No
SAMD10	1.21014	1.97518	4.99965	0.0253524	0.243172	No
TSG101	-0.499092	6.79671	4.99772	0.0253807	0.243172	No
PABPC4	0.552084	7.6162	4.99663	0.0253967	0.243172	No
SNHG14	0.823324	3.47877	4.99302	0.0254498	0.243172	No
TLK2	-0.519207	4.45653	4.99203	0.0254643	0.243172	No
SAMHD1	0.699007	3.30459	4.99148	0.0254723	0.243172	No
WRAP73	-0.563468	4.4131	4.98658	0.0255446	0.243607	No
UBE2B	-0.711343	7.22114	4.98019	0.0256391	0.244253	No
GPR153	-3.23955	1.44212	4.97773	0.0256757	0.244347	No
WDR7	0.556603	5.36441	4.97407	0.02573	0.244347	No
POP1	0.871862	4.32216	4.9727	0.0257504	0.244347	No
PARVB	0.698118	7.34811	4.97204	0.0257603	0.244347	No
ACADSB	0.585729	4.07	4.97053	0.0257827	0.244347	No
PLXNA1	-0.634074	4.69384	4.96659	0.0258415	0.244651	No
EML2	0.849387	3.65506	4.96377	0.0258837	0.244797	No
ULBP1	-1.29325	4.14994	4.9568	0.0259883	0.245531	No
MRPS28	0.596359	2.81673	4.95477	0.0260189	0.245566	No
HLCS	-0.713976	3.74115	4.95255	0.0260522	0.245628	No
MAGED1	0.853151	5.55517	4.9476	0.0261269	0.246078	No
PPP3R1	-0.56428	6.77116	4.93935	0.0262519	0.247	No
THEMIS2	0.594798	6.1281	4.92976	0.0263979	0.248119	No
ZRANB2	0.437089	5.89974	4.9264	0.0264494	0.24814	No
ULK3	-0.554611	4.84252	4.92606	0.0264545	0.24814	No
HBA2	-0.853861	13.5895	4.91582	0.0266118	0.24936	No
ORAI3	-0.846974	3.51081	4.91399	0.02664	0.249368	No
ZFP57	3.18746	2.42211	4.90911	0.0267153	0.249817	No
RAB5A	-0.629042	5.53991	4.90039	0.0268507	0.250171	No
ECI2	0.536025	6.21162	4.89782	0.0268906	0.250171	No
C12orf29	-0.625857	4.765	4.89776	0.0268916	0.250171	No
SLC37A2	-1.29734	4.26397	4.89661	0.0269094	0.250171	No
RNPEPL1	-0.648831	6.5428	4.89633	0.0269139	0.250171	No
SERTAD3	-0.743692	3.78688	4.89585	0.0269213	0.250171	No
CRIPT	-0.606931	4.20243	4.89302	0.0269655	0.250171	No
LPIN2	-0.952367	8.5284	4.89258	0.0269723	0.250171	No
RGS2	0.97977	2.5561	4.889	0.0270283	0.250437	No
MASTL	-0.670732	5.35499	4.88634	0.0270701	0.250569	No
MYCBP	0.532122	5.10667	4.88254	0.0271296	0.250867	No
MACF1	0.80588	5.23581	4.8774	0.0272106	0.251084	No
ADD1	-0.42443	8.72848	4.87444	0.0272573	0.251084	No
PSAT1	-0.746007	7.78086	4.87436	0.0272585	0.251084	No
ZNF587	0.606696	2.70672	4.87408	0.027263	0.251084	No
IRGQ	-0.645559	3.88383	4.87083	0.0273143	0.251303	No
EHD3	-1.23594	3.22288	4.86726	0.027371	0.251571	No
DLG4	0.962553	2.49549	4.86467	0.027412	0.251695	No
NAA25	0.594379	4.80499	4.86124	0.0274666	0.251943	No
PKLR	-0.682816	7.16427	4.85515	0.0275636	0.252355	No
PRKAB1	-0.478157	7.21628	4.85496	0.0275668	0.252355	No
GOLGA7	-0.53109	5.75815	4.85184	0.0276166	0.252359	No
MIAT	-1.04789	3.69986	4.8509	0.0276317	0.252359	No
BCL2L1	-0.712941	9.4809	4.84424	0.0277387	0.252359	No
ABCC1	0.68237	5.17717	4.84384	0.027745	0.252359	No
MIPEP	0.664193	4.91876	4.84336	0.0277528	0.252359	No
SLC39A8	0.683075	7.13854	4.84328	0.0277541	0.252359	No
KCNK5	0.905975	4.70211	4.84288	0.0277606	0.252359	No
SPI1	-1.80951	2.19715	4.83932	0.0278179	0.252629	No
2009-09-01	-1.01679	4.66791	4.83284	0.0279225	0.253327	No
PDCD2L	0.809651	2.68871	4.82997	0.0279691	0.253454	No
JUND	-0.764017	7.34074	4.82856	0.027992	0.253454	No
SMARCC1	0.461972	7.08846	4.82347	0.0280748	0.253901	No
POLR3G	0.675129	2.79528	4.82211	0.028097	0.253901	No
PAICS	0.601536	7.94642	4.81909	0.0281462	0.254095	No
GTF2H5	0.630628	3.97005	4.80827	0.0283235	0.255443	No
CST7	-2.02877	3.51078	4.8043	0.0283888	0.255703	No
CTDP1	-0.502919	5.19457	4.80311	0.0284083	0.255703	No
ACACA	0.490646	5.92973	4.79879	0.0284798	0.256094	No
GNB2	-0.574793	8.2941	4.79059	0.0286156	0.256755	No
PLP2	-0.611459	5.94008	4.78995	0.0286262	0.256755	No
MAFF	-1.03982	3.3271	4.78927	0.0286376	0.256755	No
SC5D	0.619341	5.1073	4.7857	0.0286971	0.257036	No
FAM98A	0.524785	5.25569	4.78374	0.0287297	0.257076	No
PRDX1	-0.532196	7.1145	4.78174	0.028763	0.257122	No
AP1B1	0.47255	8.4169	4.77503	0.0288753	0.257874	No
DANCR	0.888284	6.31631	4.77182	0.0289293	0.258104	No
SELENOI	0.596575	5.70401	4.76145	0.029104	0.259409	No
TOP1MT	-1.0005	5.81497	4.75725	0.0291752	0.25979	No
FBXO7	-0.492923	10.1067	4.74752	0.0293405	0.261008	No
CHAC1	-0.930935	6.20373	4.74153	0.0294429	0.261663	No
FAM214B	-0.809974	7.76095	4.73201	0.0296063	0.26286	No
GLTP	0.508911	3.31051	4.72051	0.0298049	0.264164	No
CLK1	-0.748752	5.81822	4.72016	0.029811	0.264164	No
SLC19A2	0.608271	2.63443	4.71195	0.0299536	0.265171	No
FAHD1	-0.433188	5.48859	4.70839	0.0300158	0.265464	No
SLC11A1	-1.02811	2.87705	4.70232	0.0301219	0.26597	No
YPEL3	-0.804944	6.81996	4.7009	0.0301468	0.26597	No
DPYSL2	-0.729517	4.12779	4.70013	0.0301604	0.26597	No
CYFIP1	0.899905	3.25168	4.6921	0.0303015	0.266957	No
FMNL1	-1.0978	2.25228	4.68798	0.0303744	0.267072	No
CAD	0.781384	6.89159	4.6878	0.0303774	0.267072	No
YIPF6	-0.607264	6.61526	4.6864	0.0304023	0.267072	No
PLCG2	1.1303	2.05704	4.68432	0.0304391	0.267139	No
DHX57	0.549586	4.46199	4.68143	0.0304904	0.267272	No
USP38	-0.776882	6.30841	4.67947	0.0305252	0.267272	No
CDCA7	0.605263	4.54024	4.67852	0.0305421	0.267272	No
POLB	0.587921	3.15082	4.67594	0.0305879	0.267335	No
GUCD1	-0.436259	8.64576	4.67483	0.0306077	0.267335	No
C14orf80	-0.948774	3.62043	4.6712	0.0306725	0.267645	No
ZNF121	0.621021	5.03447	4.66742	0.0307401	0.26789	No
SH2B3	-0.76585	7.95373	4.66635	0.0307592	0.26789	No
ZYX	-0.92155	3.41211	4.6627	0.0308246	0.268203	No
SAMD1	-0.584474	7.03994	4.65517	0.0309602	0.268732	No
RNF144A-AS1	0.651147	3.02852	4.65311	0.0309973	0.268732	No
ART4	-1.06668	5.68927	4.65256	0.0310072	0.268732	No
TTC8	0.694816	3.0567	4.65129	0.0310303	0.268732	No
DYNLT1	-0.479312	4.31511	4.65117	0.0310324	0.268732	No
NKTR	0.778781	4.75083	4.64725	0.0311034	0.268959	No
LDHB	0.635203	9.72435	4.64646	0.0311176	0.268959	No
TANGO6	0.533975	4.57519	4.64216	0.0311956	0.269182	No
HYLS1	-0.55614	4.10981	4.6418	0.0312023	0.269182	No
NLE1	0.801821	4.91813	4.63476	0.0313306	0.270034	No
PUDP	0.68566	4.00021	4.63255	0.0313708	0.270126	No
BAD	-0.913233	3.65256	4.62234	0.0315581	0.271366	No
NFE2L1	-0.499367	6.82444	4.61975	0.0316058	0.271366	No
YWHAZ	0.439846	7.3397	4.61967	0.0316073	0.271366	No
PBX3	-0.483789	3.80804	4.61824	0.0316336	0.271366	No
HMGN1	0.560008	6.27758	4.61279	0.0317344	0.271802	No
TTC38	0.677283	5.45749	4.61227	0.031744	0.271802	No
TUBGCP5	0.518787	4.00797	4.60874	0.0318093	0.272107	No
TBXAS1	0.846554	2.31608	4.6064	0.0318528	0.272224	No
MLC1	1.12428	6.61441	4.60099	0.0319536	0.272589	No
LRRC28	-0.58296	3.06668	4.6009	0.0319552	0.272589	No
CA2	0.652828	10.7558	4.59656	0.0320361	0.273024	No
GMEB2	-0.468181	5.2069	4.59489	0.0320674	0.273036	No
MFN2	-0.533209	8.28839	4.58348	0.0322816	0.274548	No
SEL1L	-0.848476	6.88913	4.58224	0.032305	0.274548	No
NOP14	0.599635	6.37249	4.57893	0.0323675	0.274823	No
UBE2A	-0.423314	6.15799	4.57034	0.0325301	0.275947	No
MEF2C	-0.989705	2.30995	4.5584	0.0327576	0.277368	No
KIF13B	-0.637765	3.65689	4.55747	0.0327754	0.277368	No
CENPBD1P1	0.514174	4.90083	4.55678	0.0327887	0.277368	No
SLC25A19	0.717138	3.22879	4.54993	0.0329201	0.278222	No
GTF2I	0.987904	4.24978	4.54699	0.0329767	0.278443	No
L2HGDH	0.62522	3.75217	4.54383	0.0330375	0.278493	No
BRCC3	0.698397	3.76211	4.54352	0.0330436	0.278493	No
BBS7	-0.581837	4.38337	4.54153	0.033082	0.278559	No
KANK2	-0.647652	7.16501	4.53673	0.033175	0.278885	No
CDKN2D	-0.70686	5.21933	4.53627	0.0331838	0.278885	No
FAM222B	-0.532459	4.04108	4.53381	0.0332315	0.278885	No
ANXA6	-1.36933	3.20626	4.53317	0.0332439	0.278885	No
USP3	-0.460719	4.23811	4.53167	0.0332732	0.278885	No
MECR	0.747091	4.87329	4.52852	0.0333345	0.279092	No
SLC7A5	-0.654454	10.3896	4.52726	0.033359	0.279092	No
SMAD5	0.802317	4.0944	4.52478	0.0334073	0.27924	No
JUP	0.894419	5.06096	4.51489	0.0336011	0.280603	No
TRPV2	-1.02002	5.80197	4.50916	0.0337139	0.281288	No
DNASE2	-0.57708	4.90388	4.50425	0.0338108	0.281538	No
XPO4	0.513474	5.68639	4.50251	0.0338451	0.281538	No
WDR77	0.845908	5.19017	4.50147	0.0338657	0.281538	No
ABCC10	0.486829	3.85648	4.5014	0.0338671	0.281538	No
PTPN4	-0.679698	5.024	4.49813	0.0339319	0.28182	No
MAP1LC3B	-0.594622	7.21157	4.48939	0.0341059	0.283008	No
ACTN4	0.596702	7.9796	4.48329	0.0342277	0.283679	No
PTCD2	0.576774	3.30138	4.48137	0.0342663	0.283679	No
UCKL1	0.551454	4.05046	4.48068	0.03428	0.283679	No
THEM4	0.723082	3.50033	4.47532	0.0343878	0.284314	No
SMARCAL1	0.429747	5.20215	4.46451	0.0346061	0.285497	No
USP20	-0.494489	6.04755	4.4638	0.0346204	0.285497	No
USP48	0.437552	7.46959	4.46359	0.0346246	0.285497	No
CBX4	-0.593269	3.80092	4.45183	0.0348638	0.28721	No
MTHFD2L	0.523043	3.59669	4.44607	0.0349816	0.287921	No
FH	0.449518	6.72016	4.43806	0.0351462	0.289015	No
SIGMAR1	0.522988	6.68137	4.42845	0.0353446	0.290385	No
GNAQ	0.465846	6.03683	4.42647	0.0353857	0.290461	No
FAM83G	1.11947	2.54128	4.42324	0.0354526	0.290749	No
UBALD2	-0.592709	7.00476	4.41295	0.0356671	0.292246	No
SLC6A9	-0.758574	8.85941	4.40983	0.0357325	0.29252	No
UGCG	-0.581948	5.46256	4.4019	0.0358988	0.293322	No
AACS	0.502957	5.80479	4.39992	0.0359406	0.293322	No
RAC1	-0.419598	7.66445	4.39891	0.035962	0.293322	No
PCK2	-0.626515	8.26618	4.39785	0.0359842	0.293322	No
DNAH14	0.945896	2.04001	4.39753	0.035991	0.293322	No
IPO7	0.610221	6.76353	4.39448	0.0360555	0.293586	No
RFX1	-0.489109	4.58166	4.38825	0.0361875	0.293974	No
BRIX1	0.480587	5.63099	4.38734	0.0362067	0.293974	No
EPN1	-0.64268	6.42237	4.38593	0.0362367	0.293974	No
GSTK1	0.575227	5.77365	4.38584	0.0362387	0.293974	No
TDRKH	0.53802	4.49839	4.38464	0.0362641	0.293974	No
NRSN2	0.976806	2.51199	4.37934	0.036377	0.294628	No
CANX	0.464821	8.59154	4.37554	0.0364583	0.29476	No
HSDL2	0.452477	5.76874	4.37553	0.0364585	0.29476	No
INVS	0.647263	2.66923	4.37395	0.0364922	0.29476	No
IVNS1ABP	0.432667	6.77413	4.37255	0.0365224	0.29476	No
MIDN	-0.56957	4.32817	4.3706	0.0365641	0.294836	No
MCCC2	0.722222	5.18223	4.36861	0.0366068	0.29492	No
TMC5	-0.736512	4.00444	4.3657	0.0366694	0.295164	No
TOMM70	0.39901	6.73916	4.36306	0.0367264	0.29519	No
PRKCD	-0.622295	3.36821	4.36256	0.0367372	0.29519	No
CTSD	-0.993592	6.29522	4.35367	0.0369293	0.296213	No
MAP3K5	0.624304	5.02356	4.35367	0.0369294	0.296213	No
GRB10	-0.532311	7.5518	4.34986	0.037012	0.296294	No
DUSP5	0.949705	3.14634	4.34886	0.0370338	0.296294	No
FAM129A	-1.0006	6.99521	4.34638	0.0370878	0.296294	No
CDR2	-0.754612	6.30659	4.34636	0.0370881	0.296294	No
TSPAN14	0.426168	7.35651	4.34574	0.0371016	0.296294	No
HSD17B11	-0.499084	5.73475	4.34363	0.0371476	0.296402	No
GDF11	0.920009	5.09444	4.33327	0.0373745	0.297952	No
PLEKHA8	0.643488	2.84212	4.32901	0.037468	0.298438	No
RBM7	-0.460411	4.096	4.32361	0.0375871	0.298554	No
BTG1	-0.728083	6.20288	4.32336	0.0375926	0.298554	No
TOR1A	-0.437754	5.79331	4.32252	0.0376111	0.298554	No
ARHGAP17	-0.40763	5.4285	4.32171	0.037629	0.298554	No
HBA1	-0.766292	13.4211	4.32058	0.0376541	0.298554	No
ALG3	0.662207	5.63172	4.31808	0.0377094	0.298554	No
UBE2H	-0.950888	8.39805	4.31745	0.0377233	0.298554	No
TRUB1	0.62259	4.7396	4.31652	0.0377441	0.298554	No
RAB3IL1	-0.631832	7.01138	4.31222	0.0378396	0.299051	No
INPP5K	-0.596585	6.30486	4.29987	0.0381152	0.300968	No
MCUB	-0.458275	5.16039	4.29679	0.0381844	0.301012	No
PGK1	0.643987	7.78118	4.29669	0.0381866	0.301012	No
FAM178B	1.17275	5.07837	4.28815	0.038379	0.301941	No
KIAA1841	-0.551331	3.62989	4.28739	0.038396	0.301941	No
ZER1	-0.54809	6.93258	4.28706	0.0384036	0.301941	No
TTPAL	-0.773014	6.66622	4.28448	0.0384618	0.301955	No
RSAD1	0.922886	4.678	4.28405	0.0384715	0.301955	No
ZNF438	-0.557184	2.98129	4.27619	0.0386499	0.302901	No
RPP40	0.861666	2.62288	4.27582	0.0386584	0.302901	No
STK35	-0.44884	5.34421	4.27182	0.0387494	0.303265	No
ZYG11B	0.493256	4.48442	4.27077	0.0387733	0.303265	No
ATPAF1	0.386698	7.19542	4.26941	0.0388044	0.303265	No
DNAAF2	0.620267	3.10126	4.26656	0.0388696	0.303515	No
WDR36	0.555114	5.16473	4.26196	0.0389749	0.304078	No
HNRNPR	0.417544	8.25665	4.25965	0.0390281	0.304232	No
CCDC58	0.652261	4.07923	4.25818	0.0390619	0.304236	No
CCDC22	0.796806	4.5317	4.25444	0.0391478	0.304646	No
SLC16A3	-1.52654	2.28426	4.25027	0.0392441	0.304986	No
TMEM43	-0.553533	4.93962	4.24966	0.0392583	0.304986	No
RINL	0.841043	2.9744	4.24551	0.0393543	0.305374	No
PLCB3	-0.47319	4.95583	4.24461	0.039375	0.305374	No
PRKAB2	-0.68419	4.11876	4.2425	0.0394241	0.30541	No
STK11	-0.548479	8.24952	4.24153	0.0394465	0.30541	No
PPME1	-0.528053	7.79181	4.23545	0.0395882	0.30601	No
GAPDH	0.446459	10.3224	4.23433	0.0396143	0.30601	No
GTF2B	-0.536492	5.87343	4.23389	0.0396245	0.30601	No
MT-ATP6	0.50415	10.8928	4.23058	0.039702	0.306045	No
ATL3	-0.410516	6.2435	4.23036	0.039707	0.306045	No
ZDHHC14	-0.700049	4.5545	4.22939	0.0397296	0.306045	No
GPX1	-0.768793	6.09257	4.22794	0.0397637	0.30605	No
CCDC127	-0.519388	3.76119	4.22364	0.0398647	0.306569	No
NUBPL	0.635226	2.43071	4.21938	0.0399648	0.30708	No
MICB	-0.502381	4.02031	4.21631	0.0400372	0.307378	No
FKBP8	-0.621748	9.59115	4.20859	0.0402198	0.308391	No
MORN4	0.592223	3.72394	4.20788	0.0402367	0.308391	No
TRMT6	0.552462	4.783	4.20131	0.0403928	0.309328	No
MT-CO2	0.399603	12.1543	4.1992	0.040443	0.309453	No
CHMP1A	-0.570346	6.66741	4.19383	0.0405712	0.309955	No
ECSIT	-0.565395	5.72543	4.19362	0.0405765	0.309955	No
STK36	0.441537	4.12817	4.19144	0.0406286	0.310095	No
RWDD2B	0.599205	3.49872	4.18964	0.0406716	0.310164	No
ZNF562	0.54736	4.40538	4.1864	0.0407495	0.310317	No
C16orf72	-0.494799	5.59198	4.18598	0.0407597	0.310317	No
SLC5A3	0.770979	4.18666	4.18398	0.0408078	0.310425	No
KLC2	-0.584129	3.64396	4.18237	0.0408465	0.310461	No
BEND3	0.752149	2.89952	4.17921	0.0409228	0.310782	No
YIPF3	-0.537071	6.55273	4.17618	0.040996	0.31108	No
SFR1	-0.466628	4.49721	4.17422	0.0410435	0.311181	No
PRMT5	0.602766	5.8372	4.17008	0.0411439	0.311684	No
AKT1S1	-0.532613	6.15661	4.15861	0.0414234	0.313541	No
GOLGA3	-0.597316	5.86098	4.14768	0.0416915	0.315309	No
NDUFAF7	0.494259	3.09112	4.14278	0.0418125	0.315963	No
TEC	0.624901	3.18144	4.13587	0.0419835	0.316744	No
SYS1	-0.546127	4.14124	4.1358	0.0419853	0.316744	No
CDCA4	-0.427231	6.29395	4.13217	0.0420754	0.317162	No
HSPB1	-0.877049	6.17558	4.12835	0.0421705	0.317618	No
SPOP	-0.431143	5.99566	4.12358	0.0422895	0.318251	No
VGLL4	0.793287	3.7726	4.11696	0.0424553	0.319236	No
RFX2	-0.492887	3.92667	4.11552	0.0424916	0.319246	No
PPP5C	0.436466	5.66895	4.11254	0.0425663	0.31931	No
TTC3	0.645754	5.63046	4.1124	0.04257	0.31931	No
MAP3K3	-0.492929	4.62037	4.10886	0.042659	0.319615	No
SLC17A9	0.868434	3.36893	4.10801	0.0426806	0.319615	No
MFGE8	0.854963	4.83446	4.10544	0.0427455	0.319839	No
PACS2	-0.519025	3.81696	4.09489	0.043013	0.321229	No
UBR1	0.58578	6.65965	4.09409	0.0430334	0.321229	No
FAM162A	0.759752	5.03475	4.09396	0.0430368	0.321229	No
MRE11	0.542653	5.77014	4.09059	0.0431226	0.321606	No
C20orf27	-0.86403	6.66841	4.08485	0.0432694	0.32223	No
TNFRSF10B	-0.683959	4.02138	4.08456	0.0432767	0.32223	No
SKA3	-0.393483	5.96669	4.08121	0.0433627	0.322607	No
PHF13	-0.452732	5.9108	4.07935	0.0434104	0.322698	No
SREBF1	-0.452474	7.82842	4.07798	0.0434455	0.322698	No
LPAR5	-0.971294	4.75369	4.0744	0.0435377	0.32312	No
ACTR10	-0.460137	6.59069	4.06961	0.0436613	0.323774	No
ZNF202	0.609726	3.40214	4.06637	0.0437452	0.324133	No
ZFAND1	-0.548494	5.0971	4.05866	0.0439454	0.325353	No
STYK1	-1.55616	2.30076	4.05611	0.0440117	0.32558	No
ZNF350	-0.494252	3.26332	4.05405	0.0440656	0.325715	No
PEBP1	0.811358	7.21574	4.049	0.0441974	0.326376	No
GKAP1	-0.531333	2.95863	4.04789	0.0442265	0.326376	No
B4GALT3	-0.620348	6.73169	4.04335	0.0443456	0.326911	No
VPS9D1-AS1	1.29579	3.58553	4.0424	0.0443706	0.326911	No
CXXC5	0.598963	6.46602	4.03984	0.0444381	0.327145	No
GATAD1	0.465608	4.48104	4.03749	0.0444999	0.327336	No
DHX33	0.417426	5.14661	4.02883	0.044729	0.328756	No
HCN3	-0.617893	5.22356	4.02555	0.0448159	0.32913	No
ANKRD13A	-0.442252	5.80873	4.01732	0.0450353	0.330214	No
GALNT11	-0.485193	4.41333	4.0173	0.0450358	0.330214	No
DGKH	1.67468	4.69378	4.01486	0.045101	0.330371	No
RABGGTA	0.542309	4.49068	4.01379	0.0451295	0.330371	No
COA4	0.613157	5.64242	4.01149	0.0451913	0.330559	No
KPTN	-0.656943	3.86039	4.0073	0.0453035	0.331115	No
TPSD1	2.44597	4.72765	4.00353	0.045405	0.331569	No
HCG11	0.529167	2.87402	4.0023	0.0454383	0.331569	No
DENR	0.381958	6.00588	3.998	0.0455542	0.332149	No
MAF1	-0.625818	8.04238	3.99636	0.0455985	0.332207	No
DFFB	0.563063	2.72062	3.99352	0.0456757	0.332504	No
TGIF2	-0.883659	3.38457	3.99169	0.0457251	0.332599	No
CARD9	1.45918	2.61731	3.98512	0.0459037	0.333255	No
SEC63	0.419094	5.76219	3.98493	0.0459091	0.333255	No
VPS13D	0.592032	6.54131	3.98435	0.0459247	0.333255	No
CLCC1	0.481902	4.39771	3.97904	0.0460699	0.333362	No
DLAT	0.502056	5.65241	3.97886	0.0460746	0.333362	No
RUSC1	-0.489851	4.993	3.97718	0.0461206	0.333362	No
SNX2	-0.467492	6.44983	3.97563	0.0461633	0.333362	No
BSDC1	-0.543051	8.20344	3.97466	0.0461897	0.333362	No
YEATS4	-0.451004	6.27472	3.97453	0.0461934	0.333362	No
PTPMT1	0.628249	2.81247	3.97362	0.0462184	0.333362	No
RAB11B	-0.579623	6.21583	3.97283	0.0462399	0.333362	No
RC3H1	-0.551453	5.1761	3.97182	0.0462678	0.333362	No
HARBI1	-0.534236	3.44732	3.97012	0.0463145	0.333435	No
MORF4L2	0.412851	7.05699	3.96663	0.0464104	0.333843	No
KCNH2	0.639875	9.51344	3.96541	0.0464442	0.333843	No
FASN	0.584696	8.80192	3.96065	0.0465756	0.3341	No
GNG5	-0.41859	6.64927	3.96015	0.0465895	0.3341	No
AKIRIN2	-0.472251	5.25223	3.96015	0.0465896	0.3341	No
FOXRED2	0.439317	5.84584	3.95815	0.0466448	0.334233	No
NNT-AS1	-0.557052	3.23058	3.95197	0.0468165	0.33485	No
HSPA4L	0.734498	4.50093	3.95141	0.046832	0.33485	No
MGST3	-0.585729	7.93987	3.95055	0.0468561	0.33485	No
MYBBP1A	0.916205	5.87423	3.94978	0.0468776	0.33485	No
POLR3C	-0.46706	6.44518	3.94755	0.0469398	0.334936	No
EIF1B	-0.470868	6.63685	3.94672	0.0469629	0.334936	No
MED15	-0.382111	5.52191	3.94375	0.0470459	0.335105	No
RNF187	-0.604812	8.88705	3.94325	0.0470599	0.335105	No
SRRD	-0.485161	5.57028	3.94045	0.047138	0.3354	No
MBD6	-0.600259	6.57159	3.93843	0.0471948	0.335542	No
TIPIN	0.557583	4.03565	3.93328	0.0473395	0.336309	No
CLK4	-0.702652	3.9656	3.93194	0.0473773	0.336316	No
CCT6A	0.488961	8.29767	3.92981	0.0474374	0.336481	No
TMEM214	0.44626	6.33572	3.92763	0.0474989	0.336656	No
SS18L2	-0.453748	5.01474	3.92559	0.0475565	0.336803	No
CABIN1	0.435717	6.70891	3.92383	0.0476063	0.336895	No
TMTC4	0.73152	2.22026	3.92044	0.0477023	0.337313	No
NFU1	0.496403	4.42926	3.91785	0.0477758	0.337571	No
ARAF	-0.461952	6.66966	3.91349	0.0478999	0.338012	No
GABARAPL2	-0.550436	7.15104	3.91276	0.0479207	0.338012	No
PSMG4	0.629232	3.88937	3.91153	0.0479559	0.338012	No
F11R	-0.479044	5.71312	3.91024	0.0479926	0.338012	No
IDE	0.492352	5.8918	3.90854	0.0480412	0.338012	No
UBAP1	-0.723317	7.83753	3.9078	0.0480625	0.338012	No
MFNG	0.781879	6.60394	3.90538	0.0481317	0.338012	No
LYSMD4	-0.514455	4.13663	3.90475	0.0481499	0.338012	No
SLC25A12	0.532287	3.2433	3.904	0.0481712	0.338012	No
TMEM242	-0.421306	4.65531	3.89969	0.048295	0.338621	No
OR2W3	-0.829154	4.94355	3.89752	0.0483574	0.338626	No
WDR35	0.595041	3.14594	3.89709	0.0483698	0.338626	No
UAP1L1	1.09371	2.51715	3.88949	0.048589	0.3399	No
CREM	-0.505167	3.42703	3.88791	0.0486349	0.339961	No
FAR2	0.528442	3.20538	3.88572	0.0486983	0.340143	No
TMEM120B	-0.501769	5.28164	3.88297	0.0487781	0.340441	No
BRPF3	-0.710299	6.88913	3.87977	0.0488713	0.340695	No
RSU1	-0.614274	6.48596	3.87915	0.0488892	0.340695	No
ARF3	0.488185	5.93806	3.87595	0.0489825	0.341033	No
NPM3	0.856097	5.86948	3.87493	0.0490123	0.341033	No
ALDH6A1	0.491681	4.66496	3.87287	0.0490724	0.341183	No
CREB3L4	0.588207	3.57499	3.87164	0.0491085	0.341183	No
SIKE1	0.4351	4.96176	3.86688	0.0492481	0.341827	No
SLC25A13	0.535864	5.46204	3.86592	0.0492761	0.341827	No
MRPL13	0.42493	5.72365	3.8616	0.0494033	0.34245	No
SFXN3	-0.684276	4.40448	3.85718	0.0495336	0.343092	No
STX12	-0.490127	3.7454	3.85283	0.0496621	0.343722	No
FAM204A	-0.39893	5.34889	3.84825	0.0497978	0.344341	No
DGKD	0.434657	4.42052	3.84727	0.0498269	0.344341	No
CBY1	-0.590091	3.48761	3.83929	0.0500646	0.345722	No
ERN1	-0.541722	3.05494	3.83764	0.050114	0.345801	No
LINC01278	0.462092	2.84578	3.8338	0.0502288	0.346005	No
MIR451A	-0.861093	2.82438	3.8316	0.0502949	0.346005	No
MIR144	-0.861093	2.82438	3.8316	0.0502949	0.346005	No
MIR4732	-0.861093	2.82438	3.8316	0.0502949	0.346005	No
WDR41	0.542284	4.86205	3.82989	0.0503461	0.346096	No
FNTB	-0.566344	3.31306	3.82819	0.0503972	0.346187	No
UTP3	-0.473874	6.32645	3.82552	0.0504776	0.346261	No
CALB2	1.85152	4.36768	3.82532	0.0504838	0.346261	No
SLC30A9	0.413332	6.70666	3.81799	0.0507049	0.347517	No
HPS4	0.414393	6.91995	3.81665	0.0507455	0.347534	No
CNN3	-0.941623	5.98826	3.81159	0.0508991	0.348074	No
RPRD1A	0.498089	5.30424	3.81154	0.0509005	0.348074	No
ELMO1	0.678055	5.90707	3.80556	0.0510827	0.349059	No
LINC01089	0.61041	3.13838	3.80147	0.0512077	0.349446	No
SEC31A	0.520808	6.31134	3.8012	0.0512158	0.349446	No
FBXW9	0.789426	2.94507	3.79781	0.0513196	0.349892	No
PDGFC	-0.666095	2.9378	3.79281	0.0514733	0.350263	No
MRTO4	0.734574	6.73014	3.79015	0.0515552	0.350263	No
UNC13B	0.717363	3.29564	3.78986	0.0515639	0.350263	No
TYW5	0.478433	2.53791	3.78984	0.0515647	0.350263	No
RAB35	-0.417218	6.12025	3.78878	0.0515972	0.350263	No
MARCH8	-0.714135	9.35685	3.78836	0.0516101	0.350263	No
CHD6	0.633065	4.06863	3.78549	0.0516988	0.350263	No
RGL2	0.507842	3.2486	3.78514	0.0517095	0.350263	No
TMEM123	-0.682441	5.43517	3.7842	0.0517386	0.350263	No
GOT2	0.474213	7.25187	3.78359	0.0517574	0.350263	No
ZNF106	0.537362	6.50134	3.78164	0.051818	0.35037	No
GALNT6	-0.721493	6.35363	3.77993	0.0518707	0.35037	No
PRR5	-0.647369	5.62267	3.77937	0.0518882	0.35037	No
SAFB	-0.479677	6.99177	3.77544	0.0520101	0.350579	No
MTR	0.592774	5.09749	3.775	0.0520239	0.350579	No
ELOF1	-0.567049	7.07437	3.77467	0.0520343	0.350579	No
GGT7	0.881195	2.4	3.77219	0.0521113	0.350839	No
HIC2	-0.556253	4.14949	3.76943	0.0521974	0.35102	No
CCDC53	-0.404941	4.06336	3.76696	0.0522744	0.35102	No
C18orf25	-0.411778	5.07907	3.7664	0.052292	0.35102	No
PCNX1	-0.76244	3.88739	3.76436	0.0523558	0.35102	No
SH3PXD2A	0.600394	4.14376	3.76431	0.0523575	0.35102	No
ERF	-0.512247	4.78147	3.76395	0.0523687	0.35102	No
RFTN1	1.03143	2.5848	3.76264	0.0524096	0.351037	No
XPNPEP1	0.412804	5.85369	3.75531	0.05264	0.352082	No
ISYNA1	0.941684	4.53992	3.75522	0.0526428	0.352082	No
DLG5	0.672598	3.33491	3.75289	0.0527164	0.352317	No
PIGF	0.508445	2.55258	3.74659	0.0529155	0.352934	No
CFAP77	-1.35143	2.41298	3.74651	0.052918	0.352934	No
UAP1	0.64746	4.50934	3.74556	0.0529478	0.352934	No
TIAL1	-0.384138	6.91762	3.74508	0.0529633	0.352934	No
HDGF	-0.395657	10.3271	3.73992	0.053127	0.353767	No
IMPACT	0.519776	4.73663	3.73722	0.053213	0.353914	No
NFKBIZ	-0.999473	3.26376	3.73679	0.0532265	0.353914	No
HOXB2	-0.472359	4.02908	3.73533	0.0532732	0.353966	No
GCLC	-0.725557	8.75362	3.73402	0.0533148	0.353985	No
RAB11FIP1	0.80007	4.39833	3.73043	0.0534296	0.354263	No
KLHDC2	-0.617454	5.77941	3.73013	0.0534392	0.354263	No
SFXN1	0.412678	7.29769	3.72908	0.0534729	0.354263	No
TNIP2	-0.568335	4.8624	3.72474	0.0536121	0.354927	No
SRFBP1	0.691847	3.2736	3.72101	0.053732	0.355372	No
XRCC2	0.551576	4.09463	3.71987	0.0537684	0.355372	No
EXOSC7	0.576899	5.19488	3.71902	0.053796	0.355372	No
TRAP1	0.705342	6.56229	3.71437	0.053946	0.355629	No
OSGEPL1	0.582343	2.56726	3.71372	0.0539669	0.355629	No
GBAS	0.44699	5.90672	3.71119	0.0540489	0.355629	No
KLF3	-0.854574	9.1852	3.71029	0.0540779	0.355629	No
PRPS1	0.380568	7.15672	3.70958	0.054101	0.355629	No
TUBA1C	0.382147	6.35196	3.70887	0.054124	0.355629	No
C9orf69	-0.547201	5.68126	3.70838	0.05414	0.355629	No
BAG6	-0.365866	8.10994	3.70751	0.0541683	0.355629	No
DLC1	-0.524336	4.90689	3.70509	0.0542467	0.355629	No
FBXW4	-0.485525	5.47146	3.70468	0.05426	0.355629	No
GNAI3	-0.37316	6.83329	3.70433	0.0542714	0.355629	No
CDK2	0.378887	7.05156	3.70339	0.0543019	0.355629	No
PHC2	-0.482896	6.47303	3.70133	0.0543691	0.355814	No
MT-CYB	0.442289	11.7301	3.69899	0.0544453	0.356058	No
E2F3	0.600452	5.39852	3.6957	0.0545527	0.356454	No
GCN1	0.385111	7.73241	3.69318	0.0546355	0.356454	No
CRYZ	1.35597	2.8788	3.69299	0.0546417	0.356454	No
POLR3D	0.477208	4.57004	3.69237	0.054662	0.356454	No
MOB3C	-0.558448	5.46834	3.683	0.05497	0.358207	No
POLR2A	0.476482	8.42904	3.68173	0.0550117	0.358223	No
TMEM233	0.689108	6.51829	3.67603	0.0552002	0.359053	No
FAM189B	0.558106	4.70676	3.6755	0.0552177	0.359053	No
MSN	0.60558	7.77051	3.6728	0.0553073	0.359274	No
CCDC9	-0.61962	5.41422	3.67109	0.055364	0.359274	No
ERMAP	-0.598482	8.69312	3.67092	0.0553697	0.359274	No
PCYOX1	0.642568	2.74677	3.6691	0.05543	0.35941	No
RNF103	-0.561701	4.1009	3.65699	0.0558345	0.361561	No
ANKMY2	0.481696	4.41358	3.6568	0.0558409	0.361561	No
MAP4K5	-0.758692	6.98779	3.65515	0.055896	0.361661	No
ZFP90	0.432468	4.58663	3.65235	0.0559901	0.362014	No
PI4K2A	0.429563	7.16795	3.64784	0.0561419	0.362738	No
RFXAP	0.537416	4.98718	3.64649	0.0561876	0.362777	No
SAT1	-0.62548	6.82672	3.64433	0.0562603	0.36299	No
OTUD1	-0.646034	4.20177	3.64135	0.0563613	0.363385	No
SDCBP	-0.553704	7.3035	3.63951	0.0564237	0.363531	No
GCNT1	0.786923	3.66659	3.63498	0.0565772	0.364263	No
CGRRF1	-0.470457	3.71832	3.63252	0.0566611	0.364546	No
PRRT1	0.567122	3.14628	3.63091	0.0567157	0.364641	No
PPIL1	0.492303	6.01125	3.62911	0.0567772	0.364642	No
AUNIP	-0.429654	5.43569	3.62744	0.0568342	0.364642	No
TFDP1	-0.635737	9.81567	3.6274	0.0568357	0.364642	No
CAPRIN1	0.407632	8.01014	3.62467	0.0569289	0.364984	No
FNTA	-0.456008	4.28704	3.62084	0.05706	0.36519	No
PLEKHB2	0.354304	6.6849	3.61999	0.0570891	0.36519	No
FHL3	0.656922	5.39778	3.61936	0.057111	0.36519	No
TBC1D22A	-0.425673	4.74473	3.61907	0.0571209	0.36519	No
ZSCAN16	-0.667894	3.12918	3.61118	0.0573922	0.366668	No
RFNG	-0.630766	4.69474	3.60458	0.0576206	0.367727	No
PSPH	0.510926	3.59145	3.60406	0.0576385	0.367727	No
BYSL	0.619104	5.5948	3.60024	0.0577713	0.368205	No
HPSE	-0.857798	2.37263	3.59958	0.0577941	0.368205	No
PAN3	-0.544417	5.90633	3.58656	0.0582487	0.370843	No
ARMCX3	0.415105	4.91482	3.58033	0.0584675	0.371782	No
NLRP2	1.16939	3.89166	3.58005	0.0584775	0.371782	No
ARL1	0.361315	5.33327	3.57467	0.0586672	0.37254	No
LRRC8D	0.493501	4.31419	3.57255	0.0587421	0.37254	No
TMEM11	-0.468017	5.64369	3.57219	0.0587548	0.37254	No
ARHGAP15	-0.562745	4.89855	3.57204	0.0587599	0.37254	No
METTL3	0.431032	4.93676	3.56914	0.0588627	0.372777	No
AKR1C3	0.787361	4.36454	3.56776	0.0589116	0.372777	No
DGKQ	-0.622772	3.22605	3.56754	0.0589197	0.372777	No
PHB	0.634685	6.35587	3.56324	0.0590722	0.373483	No
SNX3	-0.462971	7.99754	3.56166	0.0591284	0.37358	No
LIMD2	-1.01195	2.7825	3.55839	0.0592453	0.373801	No
C1orf198	-0.411454	5.99004	3.55824	0.0592505	0.373801	No
CALCOCO2	-0.444159	6.91796	3.55614	0.0593256	0.373801	No
ACTG1	-0.557061	7.56124	3.5561	0.0593269	0.373801	No
TFIP11	-0.393293	5.98264	3.55319	0.0594309	0.374178	No
TYW3	0.427666	5.12148	3.54984	0.0595513	0.374178	No
PPP1CA	-0.490037	8.03522	3.54961	0.0595595	0.374178	No
ISG15	-1.02861	3.03155	3.54928	0.0595713	0.374178	No
RMDN1	0.420006	4.88756	3.54861	0.0595955	0.374178	No
NOM1	0.464222	5.04295	3.54758	0.0596325	0.374178	No
ATP2B4	0.673961	7.58707	3.54506	0.059723	0.374488	No
NKRF	0.46812	3.71326	3.54245	0.0598169	0.37482	No
RAB29	-0.869731	2.30425	3.54106	0.0598671	0.374877	No
ZNF212	-0.514482	4.20774	3.53682	0.0600204	0.375323	No
GPR180	0.499512	3.84787	3.53682	0.0600205	0.375323	No
OIP5-AS1	0.451153	7.78785	3.53331	0.0601477	0.375696	No
ZZZ3	0.491559	4.8254	3.53291	0.0601623	0.375696	No
MT-TL1	0.52682	3.13534	3.53143	0.0602157	0.375772	No
ARHGAP23	-0.57992	6.81367	3.52952	0.0602853	0.37595	No
RNF13	-0.52618	3.42247	3.52447	0.0604691	0.376839	No
IQGAP1	0.675295	4.09521	3.52224	0.0605506	0.376939	No
CCDC86	0.73628	4.38553	3.52038	0.0606186	0.376939	No
SLC20A1	-0.41536	6.95811	3.51967	0.0606447	0.376939	No
TANC1	-0.87773	4.85396	3.51903	0.0606681	0.376939	No
C16orf58	0.41045	4.64556	3.51839	0.0606915	0.376939	No
PLA2G12A	0.449924	4.02033	3.51567	0.0607909	0.3773	No
SLC26A2	-0.516614	4.50665	3.51305	0.0608873	0.377642	No
MAPKAPK5-AS1	0.639055	3.10512	3.51103	0.0609614	0.377845	No
ZNF416	-0.470471	2.83608	3.50846	0.0610561	0.378059	No
TMCC2	-1.03557	9.86313	3.50785	0.0610788	0.378059	No
ESF1	0.703736	4.00145	3.50358	0.0612362	0.378777	No
LNX2	-0.63066	5.87404	3.49432	0.0615799	0.380645	No
ZNF324	-0.450021	3.5139	3.48842	0.0617995	0.381531	No
SARS	-0.525087	8.33397	3.48823	0.0618067	0.381531	No
PPP2R5D	0.370927	6.4836	3.4832	0.0619949	0.382434	No
TSTA3	-0.454611	8.19932	3.47611	0.0622611	0.383666	No
PPP1R15A	-0.505201	9.23214	3.47564	0.0622786	0.383666	No
TOMM40L	0.548448	3.90974	3.47303	0.0623771	0.384014	No
OSGIN2	0.429336	4.57861	3.47136	0.0624399	0.384142	No
FAM104A	-0.609133	6.60452	3.46738	0.0625903	0.384808	No
NHLRC4	-0.55519	3.60785	3.46529	0.0626697	0.385037	No
RILP	-0.52825	6.40025	3.46404	0.0627168	0.385068	No
MAZ	-0.418601	6.20579	3.46193	0.062797	0.385301	No
USP12	-0.735911	7.51569	3.45859	0.062924	0.385696	No
SRM	0.847126	6.66058	3.45802	0.0629458	0.385696	No
CDIPT	-0.519408	6.1078	3.45592	0.0630258	0.385927	No
CENPJ	0.409602	4.94926	3.44939	0.0632751	0.38693	No
NRBP1	-0.410903	7.47568	3.44925	0.0632805	0.38693	No
INPP5D	0.403214	7.96669	3.44831	0.0633166	0.38693	No
WASF2	-0.560708	8.28073	3.44606	0.0634029	0.387199	No
TMEM33	0.401333	5.08347	3.44457	0.06346	0.387289	No
TICAM1	-0.541033	2.88673	3.44068	0.0636095	0.387941	No
HMOX1	-1.01228	5.4055	3.43852	0.0636929	0.387992	No
TRIM38	-0.55239	4.27139	3.43826	0.0637027	0.387992	No
PNRC1	-0.909861	6.79291	3.4359	0.0637939	0.388076	No
HDAC8	0.372599	4.25478	3.43531	0.0638165	0.388076	No
C2CD2L	-0.406218	4.92721	3.4346	0.0638439	0.388076	No
NCOR2	-0.415045	6.04386	3.43102	0.0639826	0.388661	No
SAC3D1	-0.760483	4.63952	3.4278	0.0641076	0.388888	No
C19orf54	0.390789	4.44225	3.42597	0.0641784	0.388888	No
ROGDI	0.499124	6.13896	3.4242	0.0642475	0.388888	No
ZNF71	-0.55894	2.65829	3.42357	0.0642721	0.388888	No
TMEM138	0.408587	5.30544	3.42344	0.0642771	0.388888	No
PFKFB2	0.458169	5.02309	3.42293	0.0642968	0.388888	No
WASH6P	-0.856301	3.0526	3.42239	0.064318	0.388888	No
SERPINB9	1.10819	3.40143	3.42113	0.064367	0.388926	No
ZNF280D	0.424525	4.50944	3.41737	0.0645137	0.389347	No
MRM1	0.819011	4.36	3.41685	0.0645341	0.389347	No
CBWD2	0.535479	2.91628	3.41466	0.0646197	0.389347	No
KMT5B	-0.527588	5.91261	3.41442	0.0646291	0.389347	No
WDR13	-0.583463	5.87188	3.4139	0.0646496	0.389347	No
TRUB2	0.575285	5.42983	3.41034	0.0647889	0.389929	No
SMS	0.506388	5.87102	3.40848	0.064862	0.390111	No
LRRC8B	0.652316	3.24811	3.4039	0.0650426	0.39094	No
FASTKD2	0.425706	5.32285	3.40144	0.0651397	0.391092	No
BCL2L2	0.53822	4.64637	3.40109	0.0651534	0.391092	No
SMIM5	-0.532313	6.58743	3.39776	0.0652851	0.39139	No
ERLIN2	0.477102	4.61722	3.39767	0.0652887	0.39139	No
ADK	0.42033	5.27465	3.39458	0.0654111	0.391658	No
THUMPD3-AS1	0.474496	3.50051	3.39437	0.0654193	0.391658	No
HPS1	-0.456849	8.05486	3.3893	0.0656206	0.392606	No
TBL1XR1	-0.4925	7.35127	3.387	0.0657122	0.392897	No
CABLES1	0.611096	3.59959	3.3837	0.0658442	0.393429	No
BAHD1	-0.380855	5.6615	3.38133	0.0659388	0.393737	No
IL2RG	-0.751677	4.26257	3.37678	0.0661209	0.394521	No
CD36	0.405427	11.0756	3.3759	0.0661565	0.394521	No
ATIC	0.642812	7.34641	3.37354	0.0662512	0.394584	No
C12orf45	0.883783	3.38873	3.37172	0.0663244	0.394584	No
ALG8	0.532535	5.07363	3.37172	0.0663245	0.394584	No
SELENOK	-0.409669	5.65931	3.37094	0.0663559	0.394584	No
ADM2	-1.10835	3.0942	3.37017	0.066387	0.394584	No
FXYD5	0.673512	6.23295	3.3692	0.0664262	0.394584	No
SRD5A3	-0.443009	4.62429	3.36269	0.0666889	0.395312	No
MAT2B	-0.563464	7.38578	3.36265	0.0666906	0.395312	No
IMPAD1	0.433643	5.46829	3.36228	0.0667057	0.395312	No
XPO7	-0.719979	9.64213	3.36188	0.0667219	0.395312	No
YPEL5	-0.560026	7.12664	3.35823	0.0668698	0.395857	No
ABCB6	-0.480925	3.41061	3.35747	0.0669006	0.395857	No
FTH1	-0.511327	8.22656	3.35611	0.0669561	0.395929	No
XXYLT1	0.446527	3.80169	3.35222	0.0671144	0.396609	No
RRS1	0.647362	4.84981	3.34699	0.0673282	0.397433	No
NSMCE2	-0.355676	5.63602	3.34564	0.0673833	0.397433	No
PLSCR4	-1.14542	4.76518	3.34453	0.0674285	0.397433	No
RUNDC3A	-0.864852	6.65762	3.34418	0.0674429	0.397433	No
TRAF3IP2	0.549791	3.08627	3.34349	0.0674714	0.397433	No
APOBEC3B	0.58033	5.278	3.34198	0.0675332	0.397541	No
TPRG1L	-0.523411	6.86143	3.34015	0.0676085	0.397562	No
GAPDHP1	0.502203	2.73409	3.33978	0.0676238	0.397562	No
GRK3	-0.543765	3.17445	3.33244	0.067926	0.398745	No
TCTN3	0.400062	5.03946	3.33199	0.0679446	0.398745	No
IPO11	0.432556	5.63514	3.33137	0.0679703	0.398745	No
CD82	-0.602479	7.00069	3.32967	0.0680404	0.398745	No
ACSS1	0.43824	7.98592	3.32961	0.0680432	0.398745	No
YWHAG	0.338784	7.75866	3.32775	0.0681201	0.398939	No
MUTYH	0.470024	4.0628	3.32615	0.0681863	0.399071	No
RAP1GAP	-0.749383	8.48338	3.32507	0.068231	0.399077	No
R3HDM4	-0.641128	7.6146	3.32353	0.0682948	0.399195	No
PCSK7	0.511082	5.58469	3.32172	0.0683703	0.399315	No
VPS28	-0.578512	6.30003	3.32083	0.0684075	0.399315	No
ZNF746	-0.675644	5.6896	3.31958	0.0684594	0.399315	No
CCNI	-0.438663	8.50228	3.31884	0.0684903	0.399315	No
DMTN	-0.555872	9.93373	3.31659	0.0685841	0.399424	No
TSPAN6	0.674618	2.12242	3.3154	0.0686336	0.399424	No
RPF2	0.541269	5.61814	3.31525	0.0686401	0.399424	No
ITPRIPL1	-0.779082	2.28808	3.31419	0.0686844	0.399427	No
PBXIP1	-0.481683	5.47771	3.31064	0.0688328	0.400036	No
DDX21	0.497589	7.75533	3.30878	0.0689105	0.400062	No
VKORC1	0.645331	4.07801	3.30822	0.0689342	0.400062	No
RAPGEF1	-0.401609	5.10846	3.3074	0.0689686	0.400062	No
SCAMP2	-0.409565	6.07106	3.3053	0.0690567	0.400318	No
RAB11FIP3	-0.380718	4.7728	3.30285	0.0691597	0.400644	No
LINC00094	0.669775	2.98219	3.30188	0.0692006	0.400644	No
MSRB1	-0.604208	4.46754	3.29899	0.0693225	0.401096	No
PFKM	0.475983	6.92233	3.29469	0.0695041	0.401892	No
PLCXD1	0.429253	5.29578	3.29243	0.0695998	0.402191	No
SLFN11	0.534913	5.28397	3.27761	0.0702311	0.404869	No
SHANK1	-2.62196	1.33443	3.27756	0.0702334	0.404869	No
PITPNB	0.400579	5.88269	3.27689	0.0702621	0.404869	No
SEC11A	0.403152	6.66229	3.2757	0.070313	0.404869	No
BCCIP	0.446191	6.83365	3.27542	0.0703248	0.404869	No
HAUS4	0.39886	4.88259	3.27532	0.0703292	0.404869	No
SPAST	0.388072	5.54307	3.2736	0.070403	0.40487	No
FKBP11	0.793187	2.21432	3.27297	0.0704302	0.40487	No
ZBTB26	0.473083	3.62473	3.27102	0.0705138	0.40487	No
NOP2	0.624844	5.74081	3.27034	0.0705432	0.40487	No
SMAD2	-0.429118	6.54188	3.26919	0.0705927	0.40487	No
PPA2	0.416116	6.29369	3.26913	0.0705953	0.40487	No
PRKRA	0.415346	4.08803	3.26652	0.0707073	0.405258	No
TSC22D4	-0.480436	7.07703	3.26378	0.0708258	0.405483	No
TBC1D25	-0.502468	3.76404	3.26356	0.0708352	0.405483	No
UBR2	-0.696259	6.72018	3.2605	0.0709675	0.405986	No
PPRC1	0.459534	6.17594	3.25829	0.0710634	0.40628	No
DPH6	0.409692	4.09555	3.25345	0.0712733	0.407225	No
TIPARP	-0.589729	3.69801	3.25001	0.071423	0.407825	No
TCEB3	0.368196	6.10684	3.24318	0.0717215	0.409167	No
SIK3	-0.621977	6.62666	3.24258	0.0717475	0.409167	No
TPT1	-0.430534	10.803	3.23703	0.0719912	0.410301	No
IFRD1	-0.500099	5.24887	3.23506	0.0720777	0.410368	No
MT-ND5	0.701926	11.3176	3.23471	0.072093	0.410368	No
NOB1	0.582859	5.14441	3.23319	0.07216	0.410494	No
CBFA2T3	0.469058	5.15248	3.22795	0.0723912	0.411553	No
TMEM5	0.494195	3.19621	3.22539	0.0725046	0.411661	No
OSBP2	-0.654448	10.0022	3.22488	0.0725273	0.411661	No
MGAT3	-0.377198	6.98299	3.2236	0.072584	0.411661	No
RNF146	-0.416063	4.16856	3.22345	0.0725904	0.411661	No
SELENOW	0.676586	6.16792	3.21884	0.0727951	0.412336	No
ITGB3BP	0.391821	5.2897	3.21874	0.0727997	0.412336	No
BUD31	-0.436622	6.06263	3.21324	0.0730448	0.41335	No
GBGT1	0.475692	5.75476	3.21244	0.0730803	0.41335	No
LENG8	0.390343	5.04878	3.21057	0.0731641	0.41335	No
ENTPD4	0.44656	4.40194	3.20998	0.0731902	0.41335	No
WTAP	-0.410049	6.25012	3.20931	0.0732203	0.41335	No
LPCAT3	0.683907	5.3532	3.20673	0.0733358	0.41335	No
SDHAF3	0.49842	3.79839	3.20672	0.0733363	0.41335	No
GHITM	-0.471846	9.07178	3.20626	0.0733568	0.41335	No
S100A10	-0.767618	5.98788	3.20481	0.0734223	0.41335	No
ZNF346	-0.434131	4.93116	3.20461	0.0734312	0.41335	No
RDH11	0.466429	6.73933	3.20158	0.073567	0.413761	No
PRDX3	0.406521	7.26524	3.20035	0.0736225	0.413761	No
BCKDHB	0.519905	3.28705	3.19996	0.0736401	0.413761	No
DCAF8	-0.526692	6.43809	3.19593	0.0738218	0.414222	No
SYNJ2	0.626502	3.22582	3.19507	0.0738608	0.414222	No
DARS	0.55587	6.07512	3.19492	0.0738674	0.414222	No
VARS2	0.526929	5.50472	3.19412	0.0739035	0.414222	No
ZNF646	0.395152	5.28741	3.18794	0.0741836	0.415339	No
MRRF	0.405279	4.93877	3.18771	0.0741937	0.415339	No
HAGH	-0.464585	8.07543	3.18325	0.0743965	0.415982	No
DDX31	0.680224	4.03081	3.1827	0.0744218	0.415982	No
NQO2	0.531448	5.65189	3.18215	0.0744467	0.415982	No
EIF2B3	0.625085	5.65075	3.17966	0.0745604	0.415982	No
CTDSP2	-0.556504	8.05657	3.17878	0.0746003	0.415982	No
SIAH2	-0.596704	8.62781	3.17767	0.074651	0.415982	No
TPRN	-0.722186	4.17714	3.17744	0.0746617	0.415982	No
CREBL2	-0.460243	5.53408	3.17639	0.0747096	0.415982	No
RIMS3	0.504611	5.11831	3.1762	0.0747183	0.415982	No
DLEU1	0.485532	3.27746	3.17391	0.0748233	0.416313	No
TPST2	-0.561575	8.17177	3.17196	0.0749124	0.416555	No
SLC3A2	-0.456387	8.82069	3.17006	0.0749996	0.416592	No
TEX264	-0.671924	4.76543	3.16925	0.0750371	0.416592	No
TMEM115	-0.513324	5.70602	3.1685	0.0750713	0.416592	No
RGS10	-0.408517	6.64638	3.16785	0.0751014	0.416592	No
ZBTB39	0.469769	4.35541	3.16516	0.0752249	0.416984	No
ATG13	-0.454053	7.71006	3.16222	0.0753609	0.416984	No
ASCC2	-0.392151	7.71551	3.16179	0.0753804	0.416984	No
EXOSC5	0.647845	4.57262	3.16119	0.0754081	0.416984	No
DPH2	0.660332	5.62416	3.16037	0.075446	0.416984	No
SATB1	-0.792982	5.4565	3.16001	0.0754627	0.416984	No
JUNB	-0.461165	7.22567	3.15862	0.0755269	0.416984	No
RYK	0.452121	5.26549	3.1584	0.0755372	0.416984	No
SLC16A13	-0.754445	1.92146	3.15379	0.0757506	0.417199	No
DDX24	0.368281	7.36816	3.15273	0.0758001	0.417199	No
VPS33B	0.432086	4.81641	3.15263	0.0758048	0.417199	No
PRKACA	0.403669	5.65442	3.15215	0.0758268	0.417199	No
FBRS	-0.414826	6.31398	3.15189	0.0758389	0.417199	No
PSEN1	-0.39313	5.41844	3.15165	0.0758502	0.417199	No
PAN2	0.423884	5.71418	3.15045	0.0759062	0.417256	No
PPP1CB	-0.431985	7.60053	3.14856	0.0759942	0.417361	No
SPHK1	-0.66573	5.32735	3.14717	0.076059	0.417361	No
ACO1	0.382375	5.66887	3.14709	0.0760625	0.417361	No
SPPL3	-0.366664	5.87745	3.14482	0.0761685	0.41739	No
ITGA2B	-0.771545	4.75136	3.14335	0.0762372	0.41739	No
FBXO46	-0.434673	3.5387	3.14311	0.0762484	0.41739	No
NOTCH2	0.55229	5.05362	3.14261	0.0762718	0.41739	No
C2orf42	-0.547211	3.43761	3.14132	0.0763319	0.41739	No
ZNF574	-0.53688	4.16193	3.14111	0.0763418	0.41739	No
NUTM2A-AS1	0.480732	4.65843	3.13453	0.0766506	0.418828	No
ZBTB14	-0.454015	4.02212	3.12932	0.0768958	0.419916	No
C11orf1	0.491482	3.026	3.12629	0.077039	0.420447	No
AHDC1	-0.498913	3.28428	3.12331	0.0771797	0.42091	No
GEMIN5	0.452301	5.1791	3.12255	0.0772159	0.42091	No
MTFMT	0.475533	3.15067	3.11547	0.0775519	0.422316	No
BUD13	-0.400706	5.20127	3.11494	0.0775774	0.422316	No
ISCA2	-0.40719	5.68504	3.11103	0.0777636	0.422316	No
SNAPC3	0.489386	4.88099	3.11067	0.0777811	0.422316	No
CARD6	-0.7383	3.69307	3.10987	0.0778192	0.422316	No
NPM1	0.563486	8.40183	3.10949	0.0778375	0.422316	No
TTC32	0.501737	4.21434	3.10944	0.0778398	0.422316	No
CNPY2	0.594871	3.67068	3.10911	0.0778556	0.422316	No
ENOSF1	0.435286	5.84659	3.10839	0.07789	0.422316	No
NEIL2	-0.541032	3.46381	3.10141	0.0782243	0.423877	No
MRPL10	-0.376086	5.41844	3.09875	0.0783523	0.424319	No
MTATP6P1	0.538228	7.46367	3.09752	0.0784114	0.424387	No
CMSS1	0.494856	5.49169	3.09565	0.0785018	0.424387	No
BANP	-0.439979	3.38247	3.0941	0.0785765	0.424387	No
ADSL	0.48466	7.30393	3.09246	0.0786557	0.424387	No
SUGP2	0.343257	6.59137	3.09223	0.0786669	0.424387	No
SNX14	0.457309	4.90652	3.0922	0.0786684	0.424387	No
USP1	-0.462174	7.89796	3.09169	0.0786931	0.424387	No
RRP1B	0.429747	5.54764	3.09079	0.0787364	0.424387	No
NAA15	0.41055	6.37164	3.08794	0.0788747	0.424882	No
PRADC1	0.627235	3.7599	3.08578	0.0789793	0.425194	No
MRPL32	0.504297	4.7164	3.07911	0.0793041	0.426691	No
PNMT	-1.0876	4.40908	3.07694	0.07941	0.42701	No
SERPINE2	0.958814	3.78182	3.07412	0.0795478	0.42728	No
PLA2G6	-0.605575	5.17007	3.074	0.0795537	0.42728	No
RNF123	-0.535085	8.05333	3.07103	0.0796992	0.427433	No
FAM173B	0.417079	3.96642	3.07094	0.0797032	0.427433	No
RCHY1	0.438562	4.04338	3.06936	0.0797809	0.427433	No
DMWD	-0.444269	4.45799	3.06909	0.0797943	0.427433	No
BPGM	-0.786421	8.62802	3.06864	0.0798162	0.427433	No
SLC2A1	-0.683858	11.0141	3.06472	0.0800091	0.427997	No
EFHD2	-0.53165	5.27295	3.06393	0.080048	0.427997	No
TTC5	0.39806	4.13825	3.06215	0.0801356	0.427997	No
PHOSPHO1	-0.682371	7.07026	3.06198	0.0801438	0.427997	No
NME7	0.489316	3.89591	3.06174	0.0801558	0.427997	No
FOXP1	-0.449513	5.15448	3.0598	0.0802515	0.428258	No
OMA1	0.48346	3.97614	3.05796	0.0803425	0.428431	No
ZC3H7B	0.368484	6.6282	3.05625	0.080427	0.428431	No
ASB1	0.381209	6.01924	3.05547	0.0804657	0.428431	No
HSP90AA1	0.504159	10.6064	3.05535	0.0804714	0.428431	No
NAA20	0.363581	5.55745	3.05119	0.0806781	0.429054	No
CDPF1	0.497261	3.06881	3.0508	0.0806972	0.429054	No
UTP11	0.386228	5.5026	3.05016	0.0807294	0.429054	No
TRIT1	0.454399	4.37847	3.04359	0.0810567	0.430334	No
GTF2H3	0.510293	5.29641	3.04343	0.0810645	0.430334	No
C1QBP	0.477801	7.73795	3.0414	0.0811658	0.430622	No
ZNF581	-0.570268	4.65949	3.03905	0.0812835	0.430996	No
FLCN	-0.411682	6.6947	3.03789	0.0813414	0.431053	No
TMEM63B	-0.452634	6.91885	3.03647	0.0814129	0.431182	No
SUCLA2	0.425605	4.92568	3.03323	0.0815755	0.431793	No
GINS4	0.57004	4.72862	3.03143	0.0816659	0.432021	No
RNASE1	-0.850177	3.18204	3.03014	0.0817312	0.432116	No
LARS2	0.423878	5.22495	3.02673	0.081903	0.432774	No
LRRC2	-0.657803	3.81713	3.02543	0.0819688	0.432871	No
PDE12	0.361685	5.79204	3.02366	0.0820579	0.433092	No
MTMR3	-0.586739	4.19875	3.0203	0.0822282	0.43374	No
RANBP6	0.45044	5.3075	3.01779	0.0823557	0.434099	No
TESK2	-0.488102	3.56517	3.01709	0.0823913	0.434099	No
KANSL1	-0.487357	5.75423	3.01484	0.0825054	0.434449	No
FAM122B	0.464003	7.00174	3.01213	0.0826435	0.434903	No
FDFT1	-0.447803	8.57561	3.01128	0.0826869	0.434903	No
RPAP1	0.445634	4.78166	3.00856	0.0828259	0.435384	No
TAF9B	0.353471	5.10957	3.00668	0.0829218	0.435539	No
TRANK1	0.608672	5.44267	3.00608	0.0829528	0.435539	No
RAB27A	0.492234	5.76051	3.00515	0.0830002	0.435539	No
CST3	0.72805	6.41475	3.00426	0.083046	0.435539	No
ATP11A	0.715335	5.24718	3.00242	0.0831404	0.435674	No
PSMG3	-0.618128	5.74133	3.00189	0.0831672	0.435674	No
EGFL7	0.802148	5.8747	3.00061	0.0832331	0.435764	No
WWP2	-0.366208	6.69293	2.9997	0.0832798	0.435764	No
CEP76	-0.572182	5.07551	2.99783	0.0833762	0.436019	No
C5AR2	-0.991883	2.80515	2.99506	0.0835188	0.436515	No
NR1H2	-0.448043	7.1933	2.99359	0.0835946	0.436661	No
GRPEL1	0.43429	5.86334	2.99236	0.0836581	0.436743	No
AZI2	-0.481211	4.51141	2.99057	0.0837509	0.436978	No
ERCC2	-0.461021	4.59857	2.98738	0.0839157	0.437588	No
CEBPG	-0.59667	7.15492	2.98427	0.0840773	0.43818	No
FBXO9	-0.501126	7.83984	2.98036	0.0842804	0.438742	No
LRSAM1	-0.537268	3.49663	2.98035	0.0842812	0.438742	No
MTSS1L	0.705467	1.96602	2.97841	0.0843824	0.438949	No
LBH	0.393093	8.75258	2.97774	0.084417	0.438949	No
HAUS6	0.452099	5.78686	2.97668	0.0844724	0.438988	No
PREPL	0.425015	5.08775	2.96988	0.0848282	0.44039	No
SLC35B4	0.453047	3.87521	2.96893	0.0848781	0.44039	No
ZFAND5	-0.646557	8.24691	2.96876	0.0848868	0.44039	No
BRAP	-0.387818	5.74362	2.9663	0.0850162	0.440811	No
AKR7A2	0.574643	5.5437	2.96396	0.0851391	0.440968	No
HSD3B7	0.798095	2.73609	2.96349	0.0851642	0.440968	No
DNAL1	0.418206	2.67094	2.96297	0.0851913	0.440968	No
CFLAR	0.39119	5.59371	2.95851	0.0854268	0.441936	No
SEMA4C	0.885592	4.32386	2.95667	0.0855238	0.442169	No
RNF24	0.43008	6.51176	2.95582	0.0855686	0.442169	No
NPLOC4	-0.405272	7.41328	2.95352	0.0856909	0.442346	No
CCDC69	-0.379428	6.6236	2.9525	0.0857446	0.442346	No
CCDC77	-0.492641	3.95755	2.95244	0.085748	0.442346	No
CLDN15	-0.437698	4.40717	2.94866	0.0859486	0.442602	No
ADO	0.48204	3.50789	2.94805	0.0859813	0.442602	No
PPA1	0.542955	6.60174	2.94731	0.0860208	0.442602	No
DERA	-0.414712	4.9743	2.94476	0.0861564	0.442602	No
TMEM9B	-0.383625	6.79064	2.94453	0.0861687	0.442602	No
ZMYND8	0.408382	7.25506	2.94397	0.0861988	0.442602	No
LMF2	-0.522017	5.28777	2.94345	0.0862266	0.442602	No
EEF2KMT	0.773555	2.28747	2.9428	0.0862608	0.442602	No
MRPS25	0.660146	5.43191	2.94251	0.0862765	0.442602	No
HNRNPC	0.321342	8.71529	2.94169	0.0863202	0.442602	No
CORO1A	-0.967481	3.50534	2.9415	0.0863306	0.442602	No
DUSP1	-0.500812	6.33642	2.93945	0.0864402	0.442713	No
CCDC51	0.508906	4.40758	2.93928	0.0864491	0.442713	No
ATF4	-0.44729	9.13036	2.9362	0.0866144	0.443311	No
SHISA5	-0.420148	6.96023	2.93444	0.0867087	0.443511	No
RHOBTB2	0.524071	2.88749	2.93366	0.0867507	0.443511	No
TIGD2	-0.527844	3.33359	2.93272	0.0868009	0.44352	No
HLA-A	-0.677163	6.4052	2.93124	0.0868809	0.44368	No
PTMA	0.330514	8.46481	2.92277	0.0873378	0.445764	No
DLD	0.355352	7.15104	2.91954	0.0875127	0.446408	No
TSC1	-0.432341	5.12738	2.91753	0.0876221	0.446716	No
TXN	-0.390008	7.23588	2.91584	0.0877135	0.446849	No
YIF1A	-0.551019	5.94731	2.91525	0.0877461	0.446849	No
TRAFD1	0.351725	5.57904	2.91416	0.087805	0.446901	No
SLC25A22	0.736064	4.11144	2.91093	0.0879809	0.447346	No
WDR26	-0.747289	9.16488	2.91076	0.0879904	0.447346	No
RUNX1T1	0.776121	2.27971	2.90703	0.0881942	0.448132	No
CHORDC1	0.526117	4.72126	2.90307	0.0884111	0.448985	No
NFKBIL1	-0.519491	3.98488	2.90093	0.0885283	0.44933	No
ZBTB38	0.632233	3.5074	2.89814	0.088682	0.44986	No
PRMT1	0.588852	7.1351	2.89686	0.0887522	0.449967	No
PIP5K1B	-0.524087	7.62315	2.89424	0.0888968	0.450343	No
MRPS10	0.335949	6.12497	2.89373	0.0889251	0.450343	No
GLB1	-0.337914	6.42053	2.89274	0.0889797	0.45037	No
PRKD2	-0.420707	5.05362	2.89009	0.0891257	0.450577	No
COX10	0.406457	4.13703	2.88987	0.0891379	0.450577	No
ASB7	-0.619923	5.14333	2.88932	0.0891686	0.450577	No
ANP32A	0.403287	8.1476	2.88716	0.089288	0.45073	No
ZFAND4	-0.594513	5.25498	2.88657	0.0893209	0.45073	No
TMEM222	-0.509651	6.00231	2.88611	0.0893467	0.45073	No
DGCR8	-0.359598	5.9243	2.88257	0.089543	0.451449	No
ACSF2	0.618712	3.01045	2.88038	0.0896647	0.451449	No
NOP10	0.435336	7.09273	2.88005	0.0896833	0.451449	No
WDR20	-0.481378	4.5085	2.87998	0.0896869	0.451449	No
KATNA1	-0.335425	5.75887	2.87876	0.0897551	0.451544	No
NME1	0.881007	6.73061	2.87767	0.0898159	0.4516	No
FAM212B	0.658803	2.60437	2.87554	0.0899348	0.451949	No
PSMC3IP	0.484878	3.39808	2.87304	0.0900748	0.452404	No
PTRH2	0.629989	5.14408	2.86981	0.0902557	0.452485	No
CMBL	0.643343	5.58407	2.86941	0.0902778	0.452485	No
INTS10	0.414599	5.99326	2.86937	0.0902801	0.452485	No
CC2D1B	0.425775	3.87931	2.86921	0.090289	0.452485	No
RUVBL1	0.586442	6.65397	2.867	0.0904135	0.452861	No
DDX18	0.433068	6.7172	2.86426	0.0905671	0.453348	No
ZNF561	0.388167	4.27241	2.86211	0.0906887	0.453348	No
M6PR	0.42698	6.83582	2.86189	0.0907011	0.453348	No
CLPX	-0.471356	6.49252	2.86174	0.0907092	0.453348	No
PNRC2	-0.3671	6.93449	2.86034	0.090788	0.453493	No
EHBP1	0.508418	4.11653	2.85912	0.0908572	0.453591	No
SPATA2	-0.399854	4.11591	2.85529	0.0910736	0.454423	No
METAP1D	0.662889	2.93527	2.85395	0.0911499	0.454555	No
CCNB1IP1	0.428723	4.0593	2.85005	0.0913712	0.45541	No
KDM5A	-0.41499	6.41117	2.84763	0.0915088	0.45583	No
PYCR1	-0.459334	6.0867	2.8461	0.0915957	0.45583	No
TRAF3IP1	0.53145	3.20676	2.84594	0.091605	0.45583	No
XRRA1	-0.829817	2.5485	2.84503	0.0916566	0.455838	No
RXRB	-0.346935	5.27383	2.83916	0.0919925	0.457062	No
NIFK-AS1	0.423714	2.69369	2.83875	0.0920158	0.457062	No
AGTRAP	0.648774	5.99009	2.83811	0.0920527	0.457062	No
MRS2	0.378116	4.86876	2.83569	0.0921909	0.457499	No
DECR2	-0.650395	4.16367	2.82737	0.09267	0.459627	No
CD70	-0.812801	3.08733	2.8231	0.0929169	0.460594	No
DDX55	0.432206	4.06834	2.82225	0.0929658	0.460594	No
SLC12A9	0.670242	3.36747	2.81949	0.0931263	0.461139	No
SMYD3	0.615909	2.58671	2.81577	0.0933423	0.461958	No
HTT	0.323212	6.20312	2.8095	0.0937076	0.463515	No
FAM98B	0.335703	6.38235	2.8007	0.0942231	0.465813	No
MICALL2	0.622569	6.26482	2.79612	0.0944927	0.466641	No
CCT3	0.45798	8.9971	2.79612	0.0944927	0.466641	No
NPR3	-1.08376	2.17824	2.79453	0.0945865	0.466851	No
AGAP1	-0.797864	5.26836	2.79332	0.0946578	0.466951	No
KIAA1191	-0.453205	5.91021	2.79052	0.0948236	0.467517	No
RBM17	-0.320352	7.17894	2.78772	0.0949891	0.46808	No
MIIP	-0.550566	5.11945	2.78588	0.0950987	0.468367	No
SMPD2	-0.569783	3.13359	2.78249	0.0952997	0.468537	No
TEP1	0.548608	3.07236	2.78199	0.0953294	0.468537	No
DDX1	0.359912	7.76274	2.78199	0.0953296	0.468537	No
NUB1	-0.406565	5.9023	2.78169	0.0953476	0.468537	No
DPAGT1	0.40921	5.26304	2.78091	0.0953939	0.468537	No
KDSR	-0.415807	4.04725	2.77995	0.095451	0.468537	No
AKR1A1	0.636374	5.55311	2.77926	0.095492	0.468537	No
ACLY	0.381572	8.23345	2.77518	0.0957357	0.469237	No
TASP1	0.44964	2.99881	2.77515	0.0957376	0.469237	No
TMEM64	0.390187	5.31987	2.77099	0.0959866	0.469915	No
ESRRA	-0.480977	4.35828	2.77091	0.0959914	0.469915	No
TRBC2	-0.853133	3.98543	2.76918	0.0960954	0.469915	No
AK2	0.484819	6.79052	2.76847	0.0961382	0.469915	No
PLTP	0.496043	3.65384	2.76827	0.0961499	0.469915	No
PTK2B	-0.571121	7.43212	2.76764	0.096188	0.469915	No
POLR2I	-0.646708	4.5128	2.76684	0.096236	0.469915	No
RNF14	-0.578026	6.59929	2.76465	0.0963676	0.470117	No
FAM217B	0.514309	3.68721	2.76386	0.0964156	0.470117	No
ARF1	-0.339935	8.76699	2.76255	0.0964943	0.470117	No
PUS7L	0.430545	4.02294	2.76199	0.0965279	0.470117	No
ATG12	-0.343022	5.04514	2.76082	0.0965988	0.470117	No
CBWD1	0.61724	3.09554	2.76059	0.0966128	0.470117	No
GTPBP4	0.401406	6.50589	2.76018	0.0966374	0.470117	No
CLOCK	0.562831	3.45194	2.7592	0.0966963	0.470153	No
GFOD1	0.450938	5.30025	2.75364	0.0970332	0.470965	No
NFKB1	0.633046	4.94043	2.75346	0.0970442	0.470965	No
F8A1	-0.397627	3.13676	2.75292	0.0970771	0.470965	No
MANBA	0.458827	3.60364	2.75207	0.0971285	0.470965	No
SACM1L	0.428191	5.34754	2.75124	0.0971793	0.470965	No
GCH1	-0.672955	4.49712	2.75118	0.0971828	0.470965	No
NQO1	1.47034	2.27936	2.7503	0.0972362	0.470965	No
LRPPRC	0.403066	8.06731	2.74965	0.0972757	0.470965	No
CD99	-0.643675	6.60784	2.74693	0.0974416	0.471429	No
REEP5	0.333254	5.99462	2.74638	0.0974747	0.471429	No
ATP6V1A	0.416003	6.89938	2.74406	0.0976167	0.471741	No
EIF4EBP1	-0.68202	6.83722	2.7434	0.0976565	0.471741	No
ERFE	-0.548076	8.89121	2.74279	0.0976942	0.471741	No
ADSS	0.399638	4.80696	2.74025	0.0978495	0.472101	No
CRNKL1	-0.357669	5.83082	2.73988	0.0978721	0.472101	No
ZC3H3	-0.336567	5.15612	2.73414	0.0982246	0.473551	No
IRS2	-0.658598	5.69867	2.73233	0.0983357	0.473837	No
SVIL-AS1	0.410376	3.39883	2.73148	0.098388	0.473839	No
C5orf30	-0.425145	5.48173	2.72904	0.0985387	0.474315	No
EEF2K	0.447105	5.77371	2.72761	0.098627	0.47449	No
ASH2L	-0.353232	7.64687	2.7261	0.0987202	0.474688	No
WWC3	-0.564604	7.13792	2.72519	0.0987761	0.474707	No
TOMM34	0.468323	5.46642	2.72278	0.0989255	0.475131	No
STK39	0.459432	3.39963	2.72209	0.0989684	0.475131	No
CEP164	-0.38702	4.42456	2.72011	0.0990915	0.475473	No
MFN1	0.417841	5.44963	2.71836	0.0991997	0.475742	No
AP5Z1	-0.54518	4.78884	2.71719	0.0992728	0.475785	No
CXXC1	-0.440284	6.26189	2.71655	0.0993127	0.475785	No
URI1	0.398485	5.59918	2.71211	0.0995894	0.47686	No
TRMT12	0.411993	3.79876	2.71068	0.0996782	0.476935	No
IFT57	-0.395061	3.68896	2.71018	0.0997094	0.476935	No
NPRL3	-0.401778	8.11413	2.7093	0.0997648	0.47695	No
TXNIP	-0.582299	9.30867	2.70663	0.099932	0.477499	No
PITPNA	-0.310986	6.50861	2.70569	0.0999908	0.47753	No
HDHD2	0.415054	4.70059	2.70482	0.100045	0.47754	No
MTHFD2	-0.444516	8.04989	2.69991	0.100354	0.478562	No
SPTSSA	0.371118	4.63164	2.69975	0.100364	0.478562	No
PSME3	0.351256	7.39379	2.69646	0.100572	0.479302	No
CPSF1P1	-1.39961	4.03474	2.69369	0.100746	0.479818	No
PRRC2B	0.421912	5.89403	2.69308	0.100785	0.479818	No
MPHOSPH10	0.379039	5.32844	2.69204	0.10085	0.479878	No
VPS26A	-0.398346	6.76555	2.69122	0.100903	0.479878	No
PIGT	-0.40351	6.5304	2.68806	0.101103	0.48058	No
TMEM101	0.45549	4.99239	2.68606	0.10123	0.480788	No
PLD6	-0.460077	3.39981	2.68572	0.101252	0.480788	No
SPRYD7	0.3598	3.94331	2.68306	0.10142	0.480953	No
HSPA9	-0.329123	8.77672	2.68187	0.101496	0.480953	No
PBX1	-0.687637	4.16293	2.68078	0.101566	0.480953	No
VPS51	-0.430293	5.62011	2.68063	0.101575	0.480953	No
FZD6	-0.661481	2.95186	2.68049	0.101584	0.480953	No
MAGEF1	0.679743	3.65915	2.67963	0.10164	0.480953	No
TMA16	0.503693	4.4319	2.67909	0.101674	0.480953	No
MTMR14	-0.375763	5.94046	2.67856	0.101708	0.480953	No
RHOH	-0.795154	1.86582	2.67674	0.101824	0.481021	No
FAM60A	0.603133	3.66778	2.6766	0.101833	0.481021	No
HEBP2	-0.872437	3.44621	2.67586	0.10188	0.481021	No
MORC2	-0.315426	5.66568	2.67457	0.101963	0.481034	No
RBM22	-0.31537	6.24716	2.67418	0.101988	0.481034	No
SGSM3	0.508989	4.8173	2.67056	0.10222	0.481783	No
ACTN1	0.757684	4.63429	2.66991	0.102262	0.481783	No
PDCD11	0.506711	6.0472	2.66898	0.102322	0.481783	No
RCC1	0.385783	6.6042	2.66747	0.102418	0.481783	No
CYSTM1	-0.454348	5.97959	2.66659	0.102476	0.481783	No
C14orf79	0.683457	1.94137	2.66534	0.102556	0.481783	No
GBA	0.398064	4.41861	2.66377	0.102657	0.481783	No
JMJD1C	-0.852052	6.53324	2.66336	0.102684	0.481783	No
ZNF664	0.454416	6.6538	2.6622	0.102759	0.481783	No
PNISR	0.460102	6.23156	2.66206	0.102768	0.481783	No
PCBD2	0.370013	3.91484	2.66181	0.102783	0.481783	No
PDZD8	0.46805	7.42749	2.66046	0.102871	0.481783	No
TRIM52	0.425026	4.03278	2.66042	0.102874	0.481783	No
UTP20	0.557963	5.1747	2.66024	0.102885	0.481783	No
BET1L	0.445752	5.08079	2.65925	0.102949	0.481837	No
PDLIM1	0.531732	5.30334	2.65763	0.103054	0.481912	No
FKTN	0.4555	3.25685	2.65668	0.103116	0.481912	No
PLXNC1	0.603578	4.87807	2.65574	0.103177	0.481912	No
VPS9D1	-0.65125	2.7528	2.65532	0.103204	0.481912	No
MRPS27	0.329574	6.67945	2.65493	0.103229	0.481912	No
ANKRD16	0.677883	2.48913	2.65182	0.103432	0.48238	No
CSRNP2	-0.465215	3.17449	2.65137	0.103461	0.48238	No
FGFR1OP	0.371905	4.34145	2.65095	0.103488	0.48238	No
ZNF678	0.427433	3.32578	2.64509	0.10387	0.483895	No
DYRK2	0.393288	3.79642	2.64435	0.103919	0.483895	No
WDR55	0.425631	4.10829	2.64138	0.104113	0.484554	No
MT-ATP8	0.683222	7.45633	2.6403	0.104184	0.484635	No
IMPDH2	0.540997	8.63472	2.63936	0.104246	0.484676	No
AVL9	0.410195	5.64593	2.62589	0.105133	0.488555	No
PPT1	0.34578	6.64135	2.62454	0.105223	0.488714	No
TM9SF3	-0.360227	8.49153	2.62323	0.10531	0.488714	No
VPS35	-0.346822	6.45382	2.62295	0.105328	0.488714	No
ZNF524	-0.612256	3.9292	2.61922	0.105576	0.48955	No
RETSAT	0.645432	2.93775	2.61769	0.105678	0.48955	No
NUDT2	-0.585874	4.36483	2.61722	0.10571	0.48955	No
NATD1	-0.672585	9.57784	2.61702	0.105723	0.48955	No
GNPNAT1	0.530875	3.44995	2.61425	0.105907	0.490148	No
LDLRAD4	0.598068	3.24703	2.61348	0.105959	0.490148	No
LEO1	0.441084	4.70551	2.6122	0.106044	0.490294	No
TARSL2	0.391636	3.83258	2.61013	0.106183	0.490688	No
DCAF15	-0.357334	5.60189	2.60766	0.106349	0.491203	No
NIPAL3	0.307368	5.04369	2.60594	0.106464	0.49149	No
WDR61	0.399478	6.53088	2.60356	0.106624	0.491978	No
SPECC1L	-0.463711	5.3822	2.60253	0.106693	0.492001	No
C20orf96	0.554045	2.93776	2.60145	0.106766	0.492001	No
GSTM3	-0.582601	6.59968	2.60109	0.10679	0.492001	No
CRAMP1	-0.393741	4.49683	2.59768	0.10702	0.492732	No
GPATCH4	0.611272	5.9544	2.59714	0.107057	0.492732	No
LMAN2L	-0.373922	4.04908	2.59439	0.107243	0.49334	No
NAPA	-0.348779	6.67859	2.59299	0.107338	0.493527	No
MED12L	0.831095	2.94144	2.59217	0.107393	0.493533	No
PDPK1	-0.521587	4.77226	2.59013	0.107532	0.493921	No
P4HA1	0.702959	3.68917	2.58806	0.107672	0.494294	No
METTL1	0.798245	4.25796	2.58625	0.107795	0.494294	No
TTC25	-0.662663	3.40974	2.58563	0.107837	0.494294	No
CDC37L1	-0.458172	3.73112	2.58447	0.107917	0.494294	No
DDN	0.917897	2.70587	2.58362	0.107975	0.494294	No
CHPF2	-0.381423	5.95859	2.58315	0.108007	0.494294	No
MYC	0.460476	7.2892	2.5817	0.108105	0.494294	No
DZIP3	-0.610862	3.51336	2.58139	0.108127	0.494294	No
GEMIN2	0.42937	4.15745	2.5807	0.108174	0.494294	No
NOP16	0.727678	5.54532	2.58053	0.108185	0.494294	No
[truncated: 7,137 more rows]

## Sheet: Suppl table 2B
Gene bound by	Down in HPFH	Up in HPFH	Total
None	33	33	66
KLF1 only	15	10	25
BCL11A only	7	18	25
LRF only	22	18	40
KLF1 + BCL11A	21	14	35
KLF1 + LRF	14	15	29
BCL11A + LRF	18	25	43
KLF1 + BCL11A + LRF	41	40	81
KLF1 all	91	79	170
BCL11A all	87	97	184
LRF all	95	98	193
All diff exp genes	171	173	344

## Sheet: Suppl table 2C
SYMBOL	logFC	FDR	KLF1 binding	BCL11A binding	LRF binding	None	KLF1 only	BCL11A only	LRF only	KLF1 + BCL11A	KLF1 + LRF	BCL11A + LRF	KLF1 + BCL11A + LRF
C1QA	-8.5402	5.20598e-06			Promoter (1-2kb)	0	0	0	1	0	0	0	0
CAPG	-5.35811	8.87027e-05	Promoter (<=1kb)		Promoter (<=1kb)	0	0	0	0	0	1	0	0
HLA-DRB1	-5.22162	0.00066134				1	0	0	0	0	0	0	0
CD163	-5.1927	0.00176393				1	0	0	0	0	0	0	0
BCAM	-5.15293	1.02615e-13		Promoter (<=1kb)	Promoter (<=1kb)	0	0	0	0	0	0	1	0
C1QB	-4.98265	0.00116675				1	0	0	0	0	0	0	0
HLA-DRA	-4.92475	5.39602e-05				1	0	0	0	0	0	0	0
SPON2	-4.16145	0.000317632		Promoter (<=1kb)	3' UTR	0	0	0	0	0	0	1	0
HLA-DPA1	-3.9456	0.000488629				1	0	0	0	0	0	0	0
GPNMB	-3.58761	0.000631852		Exon (uc064bzl.1/10457, exon 5 of 6)		0	0	1	0	0	0	0	0
PKDCC	-3.57434	1.72327e-08	Promoter (<=1kb)			0	1	0	0	0	0	0	0
CD74	-3.47698	0.00222753				1	0	0	0	0	0	0	0
ACP5	-3.43922	4.04979e-07			Intron (uc060tus.1/199692, intron 3 of 4)	0	0	0	1	0	0	0	0
OGFRL1	-3.34476	6.99549e-13	Promoter (<=1kb)	Promoter (<=1kb)		0	0	0	0	1	0	0	0
KRT1	-3.26405	1.45878e-06				1	0	0	0	0	0	0	0
MAL	-3.20444	0.000780364				1	0	0	0	0	0	0	0
HLA-DPB1	-3.14352	0.0194776				1	0	0	0	0	0	0	0
PCDH1	-3.10573	0.00159645		Promoter (2-3kb)	Promoter (2-3kb)	0	0	0	0	0	0	1	0
CTSS	-3.04279	0.000603076	Intron (uc001evn.3/1520, intron 7 of 7)			0	1	0	0	0	0	0	0
ZBTB16	-2.95302	0.0401934		Intron (uc001pop.4/7704, intron 4 of 6)	Intron (uc001pop.4/7704, intron 4 of 6)	0	0	0	0	0	0	1	0
FSCN1	-2.89616	7.88913e-07	Promoter (<=1kb)	Intron (uc003sou.4/6624, intron 1 of 4)		0	0	0	0	1	0	0	0
PREX1	-2.89124	2.02008e-07	Intron (uc002xtw.2/57580, intron 1 of 39)	Intron (uc002xtw.2/57580, intron 1 of 39)		0	0	0	0	1	0	0	0
DOCK11	-2.85587	6.95722e-11			Promoter (<=1kb)	0	0	0	1	0	0	0	0
MAOA	-2.81773	0.000153014				1	0	0	0	0	0	0	0
VIM	-2.61953	0.00176393	Promoter (<=1kb)	Promoter (<=1kb)		0	0	0	0	1	0	0	0
TES	-2.56325	0.00523469				1	0	0	0	0	0	0	0
RGS3	-2.51323	1.45878e-06	Intron (uc004bhq.5/5998, intron 1 of 25)	Intron (uc004bhq.5/5998, intron 20 of 25)		0	0	0	0	1	0	0	0
LITAF	-2.48988	0.00211282	Promoter (<=1kb)	Intron (uc059qvo.1/9516, intron 1 of 3)	Intron (uc059qvo.1/9516, intron 1 of 3)	0	0	0	0	0	0	0	1
STMN3	-2.47388	0.000867684	Promoter (<=1kb)	Promoter (<=1kb)	Promoter (<=1kb)	0	0	0	0	0	0	0	1
ZNF385A	-2.45416	0.000745284			Promoter (<=1kb)	0	0	0	1	0	0	0	0
CD44	-2.39871	2.79313e-10	Promoter (<=1kb)			0	1	0	0	0	0	0	0
ATP2A3	-2.384	0.0130686	Promoter (<=1kb)		Promoter (<=1kb)	0	0	0	0	0	1	0	0
CRHBP	-2.38107	0.0164558				1	0	0	0	0	0	0	0
APBB1IP	-2.354	4.09143e-05	Promoter (<=1kb)	Promoter (<=1kb)		0	0	0	0	1	0	0	0
S100A11	-2.35037	0.001254	Promoter (<=1kb)	Promoter (<=1kb)	Promoter (2-3kb)	0	0	0	0	0	0	0	1
RASGRP3	-2.29518	0.0243524			Promoter (<=1kb)	0	0	0	1	0	0	0	0
MICAL1	-2.27913	0.0010037	Promoter (<=1kb)	Promoter (<=1kb)	Promoter (<=1kb)	0	0	0	0	0	0	0	1
IL2RB	-2.26308	0.00189446	Promoter (1-2kb)		Promoter (<=1kb)	0	0	0	0	0	1	0	0
PALLD	-2.21776	3.474e-05	Intron (uc003iru.3/23022, intron 8 of 20)			0	1	0	0	0	0	0	0
ASS1	-2.17732	0.032379		Promoter (<=1kb)	Promoter (2-3kb)	0	0	0	0	0	0	1	0
PCSK6	-2.17539	0.000731827	Intron (uc032csi.2/5046, intron 1 of 21)	Intron (uc032csi.2/5046, intron 1 of 21)	Intron (uc032csi.2/5046, intron 1 of 21)	0	0	0	0	0	0	0	1
CBFB	-2.15788	0.000149837	Promoter (<=1kb)	Promoter (<=1kb)		0	0	0	0	1	0	0	0
CDYL2	-2.1447	0.00167192	Intron (uc002ffs.4/124359, intron 2 of 6)	Intron (uc002ffs.4/124359, intron 5 of 6)		0	0	0	0	1	0	0	0
FAM109B	-2.12306	2.94482e-06				1	0	0	0	0	0	0	0
LRP1	-2.1191	0.00151701		Exon (uc001snd.4/4035, exon 24 of 89)	Promoter (<=1kb)	0	0	0	0	0	0	1	0
CTDSPL	-2.10194	1.57223e-11				1	0	0	0	0	0	0	0
HOMER2	-2.08799	2.78711e-07	Promoter (2-3kb)	Promoter (2-3kb)		0	0	0	0	1	0	0	0
TSC22D3	-2.07537	0.0306857	Promoter (<=1kb)	Intron (uc004enj.4/1831, intron 2 of 3)	Promoter (<=1kb)	0	0	0	0	0	0	0	1
EMP2	-2.0738	4.48332e-09			Promoter (<=1kb)	0	0	0	1	0	0	0	0
TNK2	-2.04792	5.48902e-07	Promoter (<=1kb)	Promoter (<=1kb)	Promoter (<=1kb)	0	0	0	0	0	0	0	1
LGALS9	-2.03008	8.56991e-06		Promoter (1-2kb)		0	0	1	0	0	0	0	0
YES1	-2.02217	0.000124119	Promoter (<=1kb)	Promoter (<=1kb)	Promoter (<=1kb)	0	0	0	0	0	0	0	1
LRRC8C	-2.01658	1.45878e-06	Promoter (<=1kb)	Promoter (<=1kb)	Intron (uc001dnl.5/84230, intron 2 of 2)	0	0	0	0	0	0	0	1
C1orf116	-2.01256	0.00176393		Intron (uc001hfd.3/79098, intron 3 of 3)	5' UTR	0	0	0	0	0	0	1	0
AK7	-2.01228	1.6565e-05	Promoter (<=1kb)	Exon (uc001yfn.3/122481, exon 8 of 18)		0	0	0	0	1	0	0	0
ID1	-2.0011	8.36424e-05		Promoter (<=1kb)	Promoter (<=1kb)	0	0	0	0	0	0	1	0
SCPEP1	-1.98927	0.0317424		Promoter (<=1kb)	Promoter (<=1kb)	0	0	0	0	0	0	1	0
PTPRH	-1.95856	0.000308225	Promoter (<=1kb)	Promoter (<=1kb)	Promoter (<=1kb)	0	0	0	0	0	0	0	1
TNFRSF1A	-1.94949	1.21282e-05		Promoter (<=1kb)	Promoter (2-3kb)	0	0	0	0	0	0	1	0
DGAT2	-1.93911	9.06662e-07		Promoter (<=1kb)	Promoter (<=1kb)	0	0	0	0	0	0	1	0
RAB27B	-1.93032	0.00360176		Intron (uc060pht.1/5874, intron 2 of 4)		0	0	1	0	0	0	0	0
COTL1	-1.92884	0.0356539			Promoter (<=1kb)	0	0	0	1	0	0	0	0
GSKIP	-1.927	1.64795e-09				1	0	0	0	0	0	0	0
PITX1	-1.87884	0.0439961				1	0	0	0	0	0	0	0
ANXA5	-1.86455	0.00317186	Promoter (<=1kb)	Promoter (<=1kb)		0	0	0	0	1	0	0	0
PEAR1	-1.8561	0.000780364			Promoter (<=1kb)	0	0	0	1	0	0	0	0
NECTIN1	-1.84767	1.90024e-10		Intron (uc001pwu.2/5818, intron 5 of 7)		0	0	1	0	0	0	0	0
PER1	-1.83672	0.0154646	Promoter (<=1kb)	Promoter (1-2kb)	Promoter (<=1kb)	0	0	0	0	0	0	0	1
EPB41L2	-1.82156	0.00823506			Promoter (<=1kb)	0	0	0	1	0	0	0	0
RGS16	-1.80149	0.00204412		Promoter (<=1kb)		0	0	1	0	0	0	0	0
DAPK1	-1.77474	0.0189224	Promoter (<=1kb)	Intron (uc033czy.2/1612, intron 2 of 25)	Intron (uc033czy.2/1612, intron 2 of 25)	0	0	0	0	0	0	0	1
BSPRY	-1.76096	5.77639e-06				1	0	0	0	0	0	0	0
MAMLD1	-1.74548	0.0314628				1	0	0	0	0	0	0	0
DEF6	-1.73501	0.0165101			Promoter (1-2kb)	0	0	0	1	0	0	0	0
CCDC68	-1.72964	0.00823506	Promoter (<=1kb)	Intron (uc002lft.3/80323, intron 1 of 11)		0	0	0	0	1	0	0	0
SH3BGRL3	-1.72636	0.000561997	Promoter (<=1kb)	Promoter (<=1kb)	Intron (uc001bly.4/91544, intron 4 of 10)	0	0	0	0	0	0	0	1
AIFM2	-1.70309	6.97679e-05	Promoter (<=1kb)	Promoter (<=1kb)	Promoter (<=1kb)	0	0	0	0	0	0	0	1
RUNX3	-1.67265	0.019968	Promoter (<=1kb)		Promoter (1-2kb)	0	0	0	0	0	1	0	0
PRRG4	-1.66029	0.00292582				1	0	0	0	0	0	0	0
C1orf21	-1.65628	0.000193572	Intron (uc001gqv.2/81563, intron 4 of 5)			0	1	0	0	0	0	0	0
TUBB6	-1.64792	1.25583e-06	Promoter (<=1kb)			0	1	0	0	0	0	0	0
BACE2	-1.62109	0.0314628				1	0	0	0	0	0	0	0
TNXB	-1.59933	0.0124127	Exon (uc063nnz.1/7148, exon 5 of 19)	Promoter (<=1kb)	Promoter (<=1kb)	0	0	0	0	0	0	0	1
FRY	-1.59615	0.00611916				1	0	0	0	0	0	0	0
GIPC2	-1.5776	0.00611289				1	0	0	0	0	0	0	0
P2RY8	-1.57342	0.0241571		Intron (uc004cpz.3/286530, intron 1 of 1)	Intron (uc004cpz.3/286530, intron 1 of 1)	0	0	0	0	0	0	1	0
FAM109A	-1.5653	0.0124668		Promoter (<=1kb)	Promoter (<=1kb)	0	0	0	0	0	0	1	0
ITGA5	-1.55983	0.00399336			Promoter (<=1kb)	0	0	0	1	0	0	0	0
NDRG1	-1.52974	0.00881888	Promoter (<=1kb)	Intron (uc003yug.3/10397, intron 3 of 15)	Promoter (<=1kb)	0	0	0	0	0	0	0	1
IL18	-1.50582	0.00132623				1	0	0	0	0	0	0	0
NSUN3	-1.46397	0.0462786				1	0	0	0	0	0	0	0
NABP1	-1.45599	0.00331744	Promoter (<=1kb)		Promoter (<=1kb)	0	0	0	0	0	1	0	0
AHNAK	-1.45157	0.0272668	Promoter (<=1kb)	Promoter (<=1kb)	Promoter (<=1kb)	0	0	0	0	0	0	0	1
OSBPL5	-1.45133	0.00669157	Promoter (<=1kb)	Promoter (2-3kb)	Promoter (<=1kb)	0	0	0	0	0	0	0	1
TPM4	-1.41712	0.0479165	Promoter (<=1kb)	Promoter (<=1kb)	Promoter (<=1kb)	0	0	0	0	0	0	0	1
SLC16A1	-1.38244	0.0178299				1	0	0	0	0	0	0	0
OSM	-1.38058	0.00860313		Promoter (<=1kb)	Promoter (2-3kb)	0	0	0	0	0	0	1	0
ELF4	-1.35673	0.000666491	Intron (uc004eve.5/2000, intron 1 of 8)			0	1	0	0	0	0	0	0
ATP8B2	-1.35444	0.000536778	Promoter (<=1kb)		Promoter (<=1kb)	0	0	0	0	0	1	0	0
ORMDL3	-1.34407	7.95295e-06	Promoter (<=1kb)		Promoter (<=1kb)	0	0	0	0	0	1	0	0
KIAA0930	-1.32235	3.9095e-05	Promoter (1-2kb)	3' UTR		0	0	0	0	1	0	0	0
WDR91	-1.28738	4.21814e-07			Promoter (<=1kb)	0	0	0	1	0	0	0	0
TMEM198B	-1.27865	0.00334564				1	0	0	0	0	0	0	0
ARNTL	-1.27785	0.00501972	Promoter (<=1kb)			0	1	0	0	0	0	0	0
PINK1	-1.26125	0.00480159	Promoter (<=1kb)		Promoter (<=1kb)	0	0	0	0	0	1	0	0
TGM2	-1.24979	0.0425218	Intron (uc061www.1/58490, intron 2 of 2)	Promoter (<=1kb)	Intron (uc002xhr.5/7052, intron 2 of 12)	0	0	0	0	0	0	0	1
PNPLA6	-1.24753	0.00284893	Promoter (<=1kb)	Promoter (2-3kb)	Promoter (2-3kb)	0	0	0	0	0	0	0	1
MST1	-1.24541	0.0154646	Promoter (<=1kb)	Promoter (<=1kb)		0	0	0	0	1	0	0	0
DST	-1.21757	0.0185812	Promoter (<=1kb)	Promoter (<=1kb)		0	0	0	0	1	0	0	0
RASSF7	-1.21155	0.0141138	Promoter (<=1kb)			0	1	0	0	0	0	0	0
TFPI	-1.20552	0.000133977			Promoter (2-3kb)	0	0	0	1	0	0	0	0
OBSCN	-1.19167	0.0186815		Exon (uc001hsq.2/84033, exon 101 of 116)	Exon (uc001hsq.2/84033, exon 101 of 116)	0	0	0	0	0	0	1	0
CAPN5	-1.18818	0.0192996	Promoter (<=1kb)	Promoter (<=1kb)		0	0	0	0	1	0	0	0
ZFP36	-1.18655	0.0425218				1	0	0	0	0	0	0	0
GLIPR2	-1.18587	0.00523469	Promoter (<=1kb)	Intron (uc033cqe.1/152007, intron 2 of 2)	Promoter (<=1kb)	0	0	0	0	0	0	0	1
RPIA	-1.17381	5.00134e-06			Promoter (<=1kb)	0	0	0	1	0	0	0	0
LMO4	-1.17331	0.00329056	Intron (uc001dmi.4/8543, intron 2 of 4)	Intron (uc001dmi.4/8543, intron 2 of 4)	Promoter (<=1kb)	0	0	0	0	0	0	0	1
QSOX2	-1.17249	1.23388e-05	Promoter (<=1kb)	Intron (uc010nbi.4/169714, intron 1 of 11)	Promoter (<=1kb)	0	0	0	0	0	0	0	1
DENND1A	-1.16087	5.20598e-06	Promoter (1-2kb)		Intron (uc004bnz.2/57706, intron 1 of 21)	0	0	0	0	0	1	0	0
CCND2	-1.15668	0.00901992			Intron (uc058jyg.1/103752584, intron 1 of 1)	0	0	0	1	0	0	0	0
UBALD1	-1.14276	0.0461829	Promoter (<=1kb)	Promoter (<=1kb)	Promoter (<=1kb)	0	0	0	0	0	0	0	1
NIN	-1.13165	0.0138949		Promoter (<=1kb)		0	0	1	0	0	0	0	0
MKNK2	-1.12741	0.00157674	Promoter (<=1kb)			0	1	0	0	0	0	0	0
KREMEN1	-1.0937	0.00804103	Promoter (1-2kb)	Promoter (<=1kb)	Intron (uc003ael.3/83999, intron 2 of 8)	0	0	0	0	0	0	0	1
BCL11A	-1.09064	0.0173531	Promoter (<=1kb)	Intron (uc061jla.1/uc061jla.1, intron 2 of 2)		0	0	0	0	1	0	0	0
TSKU	-1.05901	0.00804103		Promoter (<=1kb)		0	0	1	0	0	0	0	0
ZNF653	-1.04878	0.0461829	Promoter (<=1kb)		Promoter (<=1kb)	0	0	0	0	0	1	0	0
GSPT1	-1.04808	0.00132623	Promoter (<=1kb)	Promoter (<=1kb)	Promoter (<=1kb)	0	0	0	0	0	0	0	1
AMOTL1	-1.03766	0.00523469			Promoter (<=1kb)	0	0	0	1	0	0	0	0
SRGN	-1.0376	0.0259255			Promoter (<=1kb)	0	0	0	1	0	0	0	0
MED17	-1.03536	0.0315951	Promoter (<=1kb)			0	1	0	0	0	0	0	0
SGK1	-1.02019	0.00278959	Promoter (<=1kb)	Promoter (<=1kb)	Promoter (<=1kb)	0	0	0	0	0	0	0	1
OSER1	-1.01559	0.0463694				1	0	0	0	0	0	0	0
SNX22	-1.00814	0.00881888	Promoter (<=1kb)	Promoter (<=1kb)		0	0	0	0	1	0	0	0
MCOLN1	-0.998452	0.00505538	Promoter (<=1kb)			0	1	0	0	0	0	0	0
HCCS	-0.993889	0.00530177			Promoter (<=1kb)	0	0	0	1	0	0	0	0
DEDD2	-0.993402	0.0177945	Promoter (<=1kb)	Promoter (<=1kb)		0	0	0	0	1	0	0	0
C9orf78	-0.988016	0.0119052			Promoter (<=1kb)	0	0	0	1	0	0	0	0
YBX3	-0.974574	0.0424845	Promoter (<=1kb)			0	1	0	0	0	0	0	0
HLA-E	-0.972906	0.0351236			Exon (uc063mrv.1/uc063mrv.1, exon 1 of 2)	0	0	0	1	0	0	0	0
GMFG	-0.951327	0.0403838	Promoter (<=1kb)	Promoter (<=1kb)	Promoter (<=1kb)	0	0	0	0	0	0	0	1
SLC9B2	-0.940456	0.0141155				1	0	0	0	0	0	0	0
ADCY3	-0.938111	0.0349489	Promoter (<=1kb)			0	1	0	0	0	0	0	0
NEDD4L	-0.931533	0.0419328	Promoter (<=1kb)	Promoter (2-3kb)	Promoter (<=1kb)	0	0	0	0	0	0	0	1
SLC38A5	-0.927983	0.0165042		Promoter (<=1kb)	Promoter (<=1kb)	0	0	0	0	0	0	1	0
SLC2A14	-0.925894	0.0291997				1	0	0	0	0	0	0	0
RRAGC	-0.913272	0.013832				1	0	0	0	0	0	0	0
WRNIP1	-0.905747	0.00399336	Promoter (<=1kb)	Promoter (<=1kb)	Promoter (<=1kb)	0	0	0	0	0	0	0	1
SYK	-0.898689	0.0373403	Promoter (<=1kb)			0	1	0	0	0	0	0	0
DHRS13	-0.894169	0.0276734	Promoter (<=1kb)		Promoter (<=1kb)	0	0	0	0	0	1	0	0
WARS	-0.888881	0.0417234	Promoter (<=1kb)	Promoter (<=1kb)	Promoter (<=1kb)	0	0	0	0	0	0	0	1
SEMA4B	-0.86865	0.00349244	Promoter (2-3kb)	Promoter (<=1kb)		0	0	0	0	1	0	0	0
PLEK2	-0.867423	0.0431395	Promoter (<=1kb)	Promoter (<=1kb)		0	0	0	0	1	0	0	0
PPP2R2A	-0.855652	0.0146954		Promoter (<=1kb)	Promoter (<=1kb)	0	0	0	0	0	0	1	0
LRP10	-0.834579	0.0261085	Promoter (<=1kb)	Promoter (<=1kb)	Promoter (<=1kb)	0	0	0	0	0	0	0	1
CYBRD1	-0.833183	0.0218684	Promoter (<=1kb)	Promoter (<=1kb)	Promoter (<=1kb)	0	0	0	0	0	0	0	1
TMUB2	-0.832858	0.0316395			Promoter (<=1kb)	0	0	0	1	0	0	0	0
FAM21A	-0.829268	0.00744567				1	0	0	0	0	0	0	0
AMFR	-0.820426	0.0171263	Intron (uc002eiy.4/267, intron 8 of 13)	Promoter (<=1kb)	Promoter (<=1kb)	0	0	0	0	0	0	0	1
NTAN1	-0.814697	0.0425218	Promoter (1-2kb)		Promoter (<=1kb)	0	0	0	0	0	1	0	0
MAN2B2	-0.811198	0.0457013	Promoter (<=1kb)		Intron (uc003gjf.2/23324, intron 7 of 18)	0	0	0	0	0	1	0	0
STEAP3	-0.80364	0.0121772	Promoter (<=1kb)	Promoter (<=1kb)	Promoter (<=1kb)	0	0	0	0	0	0	0	1
TNRC18	-0.802696	0.0264339	Intron (uc064bdp.1/84629, intron 2 of 29)	Intron (uc064bec.1/uc064bec.1, intron 4 of 6)	Promoter (<=1kb)	0	0	0	0	0	0	0	1
CARM1	-0.80213	0.0419431	Promoter (<=1kb)	Intron (uc002mpz.4/10498, intron 1 of 15)	Promoter (<=1kb)	0	0	0	0	0	0	0	1
EPOR	-0.783789	0.038285	Promoter (<=1kb)	Promoter (<=1kb)	Promoter (<=1kb)	0	0	0	0	0	0	0	1
PRDX2	-0.781092	0.0423893	Promoter (<=1kb)	Promoter (<=1kb)	Promoter (<=1kb)	0	0	0	0	0	0	0	1
PLOD3	-0.770691	0.0279909				1	0	0	0	0	0	0	0
AP2A1	-0.740027	0.0445185	Promoter (<=1kb)		Intron (uc002ppo.4/160, intron 1 of 22)	0	0	0	0	0	1	0	0
STAT6	-0.724464	0.0349489			Promoter (<=1kb)	0	0	0	1	0	0	0	0
DCUN1D4	-0.702789	0.0214343		Promoter (<=1kb)	Promoter (<=1kb)	0	0	0	0	0	0	1	0
TCF3	-0.662578	0.0384651	Intron (uc002ltn.4/6929, intron 3 of 16)	Promoter (2-3kb)	Promoter (<=1kb)	0	0	0	0	0	0	0	1
UBA5	0.664773	0.0419328	Promoter (<=1kb)	Promoter (<=1kb)	Promoter (<=1kb)	0	0	0	0	0	0	0	1
SEMA7A	0.727715	0.0461829		Intron (uc002axv.4/8482, intron 1 of 13)	Promoter (<=1kb)	0	0	0	0	0	0	1	0
CRLS1	0.735568	0.0143904				1	0	0	0	0	0	0	0
CBLL1	0.74435	0.0351236	Promoter (<=1kb)	Promoter (<=1kb)	Promoter (<=1kb)	0	0	0	0	0	0	0	1
HSPD1	0.746214	0.0279909	Promoter (<=1kb)	Promoter (<=1kb)		0	0	0	0	1	0	0	0
SMTN	0.752265	0.0321283		Promoter (<=1kb)	Promoter (<=1kb)	0	0	0	0	0	0	1	0
WDR12	0.753302	0.0364539	Intron (uc002uzo.4/uc002uzo.4, intron 8 of 15)	Promoter (<=1kb)	Intron (uc002uzo.4/uc002uzo.4, intron 8 of 15)	0	0	0	0	0	0	0	1
UNC119B	0.771757	0.0141155		Promoter (<=1kb)	Promoter (<=1kb)	0	0	0	0	0	0	1	0
ARHGAP18	0.778748	0.0293633	Intron (uc003qbr.4/93663, intron 5 of 14)	Promoter (<=1kb)	Promoter (<=1kb)	0	0	0	0	0	0	0	1
GYS1	0.788497	0.0303269			Promoter (1-2kb)	0	0	0	1	0	0	0	0
RUBCN	0.830875	0.0194776	Promoter (<=1kb)		Promoter (2-3kb)	0	0	0	0	0	1	0	0
TMEM164	0.836143	0.00721611		Promoter (<=1kb)		0	0	1	0	0	0	0	0
SUOX	0.837621	0.0479165		Promoter (<=1kb)		0	0	1	0	0	0	0	0
UBXN8	0.839528	0.0241884	Promoter (<=1kb)	Promoter (<=1kb)		0	0	0	0	1	0	0	0
SERPINH1	0.847038	0.0250992				1	0	0	0	0	0	0	0
CAMKMT	0.84925	0.043722			Intron (uc061isz.1/79823, intron 3 of 3)	0	0	0	1	0	0	0	0
SPTLC2	0.855746	0.0111474	Promoter (<=1kb)	Intron (uc001xub.4/9517, intron 9 of 11)	Promoter (<=1kb)	0	0	0	0	0	0	0	1
LXN	0.870328	0.00648979				1	0	0	0	0	0	0	0
PACRGL	0.87933	0.0321283				1	0	0	0	0	0	0	0
MTX3	0.8815	0.0173724				1	0	0	0	0	0	0	0
HERC2	0.906318	0.0328514	Promoter (<=1kb)		Intron (uc001zbj.5/8924, intron 3 of 92)	0	0	0	0	0	1	0	0
KBTBD6	0.909208	0.0105702		Promoter (<=1kb)		0	0	1	0	0	0	0	0
DHRS11	0.927276	0.0153726	Promoter (<=1kb)	Promoter (<=1kb)	Promoter (1-2kb)	0	0	0	0	0	0	0	1
SLC7A6	0.935496	0.0461829	Promoter (<=1kb)	Promoter (<=1kb)	Promoter (<=1kb)	0	0	0	0	0	0	0	1
TAP2	0.93726	0.0161741			Promoter (<=1kb)	0	0	0	1	0	0	0	0
MRC2	0.940179	0.0372162		Promoter (<=1kb)	Intron (uc002jad.5/9902, intron 1 of 29)	0	0	0	0	0	0	1	0
GRAMD4	0.940987	0.032379	Promoter (<=1kb)	Intron (uc062fga.1/23151, intron 1 of 2)	Promoter (1-2kb)	0	0	0	0	0	0	0	1
MAP4K2	0.941323	0.0497203	Promoter (<=1kb)	Promoter (<=1kb)	Promoter (<=1kb)	0	0	0	0	0	0	0	1
TIMP3	0.945431	0.0303269		Promoter (<=1kb)		0	0	1	0	0	0	0	0
SNHG20	0.948374	0.0216495				1	0	0	0	0	0	0	0
PNMA1	0.953663	0.00688687	Promoter (<=1kb)			0	1	0	0	0	0	0	0
SLC41A1	0.958999	0.0303269		Promoter (<=1kb)		0	0	1	0	0	0	0	0
MLEC	0.959415	0.0136561	Promoter (<=1kb)		Promoter (<=1kb)	0	0	0	0	0	1	0	0
UBE2Q2	0.962111	0.0164558	Promoter (<=1kb)		Promoter (<=1kb)	0	0	0	0	0	1	0	0
LAMA5	0.963576	0.0401934	Promoter (<=1kb)	Promoter (<=1kb)	Promoter (2-3kb)	0	0	0	0	0	0	0	1
NUDT15	0.966144	0.016262	Promoter (<=1kb)	Promoter (<=1kb)	Promoter (<=1kb)	0	0	0	0	0	0	0	1
NEU3	0.970948	0.00860313	Promoter (<=1kb)			0	1	0	0	0	0	0	0
MPZL1	0.975608	0.0141138		Promoter (<=1kb)		0	0	1	0	0	0	0	0
CMIP	0.977795	0.014334	Promoter (<=1kb)	Intron (uc002fgp.5/80790, intron 10 of 20)	Promoter (<=1kb)	0	0	0	0	0	0	0	1
DGKA	0.987968	0.00447813			Promoter (<=1kb)	0	0	0	1	0	0	0	0
FAM78A	1.00468	0.0111474	Promoter (<=1kb)	Promoter (<=1kb)		0	0	0	0	1	0	0	0
P2RY1	1.01188	0.0321579			Promoter (<=1kb)	0	0	0	1	0	0	0	0
FYTTD1	1.01442	0.0172881	Promoter (<=1kb)	Promoter (<=1kb)	Promoter (1-2kb)	0	0	0	0	0	0	0	1
N6AMT1	1.01517	0.000317632			Promoter (<=1kb)	0	0	0	1	0	0	0	0
TLN2	1.01904	0.00579913		Promoter (<=1kb)		0	0	1	0	0	0	0	0
ANKRD52	1.02645	0.000631297		Promoter (<=1kb)	Promoter (<=1kb)	0	0	0	0	0	0	1	0
XYLT2	1.03619	0.0315951	Promoter (<=1kb)			0	1	0	0	0	0	0	0
FADS1	1.03873	0.0177945		Promoter (<=1kb)	Promoter (<=1kb)	0	0	0	0	0	0	1	0
TCEAL4	1.04602	0.0497203				1	0	0	0	0	0	0	0
ADARB1	1.04616	0.0163371	Promoter (<=1kb)		Promoter (<=1kb)	0	0	0	0	0	1	0	0
WDR3	1.06986	0.022406	Promoter (<=1kb)	Promoter (<=1kb)		0	0	0	0	1	0	0	0
AMER1	1.0939	0.00527065			Promoter (<=1kb)	0	0	0	1	0	0	0	0
ANGEL1	1.11215	0.000871593		Promoter (<=1kb)		0	0	1	0	0	0	0	0
GDPD1	1.12523	0.0135598				1	0	0	0	0	0	0	0
RAC2	1.12747	0.000693178	Promoter (2-3kb)	Promoter (1-2kb)	Promoter (1-2kb)	0	0	0	0	0	0	0	1
BPNT1	1.1316	0.01067			Promoter (<=1kb)	0	0	0	1	0	0	0	0
CA1	1.13802	0.0279909	Promoter (1-2kb)	Promoter (<=1kb)		0	0	0	0	1	0	0	0
PGM2	1.15346	0.00435782	Promoter (<=1kb)			0	1	0	0	0	0	0	0
PPP4R1	1.15873	3.23631e-06	Promoter (<=1kb)	Promoter (<=1kb)	Promoter (<=1kb)	0	0	0	0	0	0	0	1
CEP55	1.1589	0.0440241	Promoter (<=1kb)			0	1	0	0	0	0	0	0
ARHGAP6	1.16693	0.019968		Intron (uc064xyw.1/395, intron 1 of 12)	Promoter (<=1kb)	0	0	0	0	0	0	1	0
LYRM7	1.18589	0.00066134				1	0	0	0	0	0	0	0
BZW2	1.18715	0.00251398	Promoter (<=1kb)		Exon (uc064bsj.1/uc064bsj.1, exon 1 of 4)	0	0	0	0	0	1	0	0
MAPRE3	1.19458	0.00116675		Intron (uc002rhw.4/22924, intron 1 of 6)	Promoter (2-3kb)	0	0	0	0	0	0	1	0
TSPAN32	1.19489	0.00829199	Promoter (<=1kb)	Promoter (<=1kb)	Promoter (<=1kb)	0	0	0	0	0	0	0	1
CRACR2A	1.2007	0.0456854	Promoter (<=1kb)	5' UTR	Promoter (<=1kb)	0	0	0	0	0	0	0	1
MARVELD2	1.20846	0.0205708	Promoter (<=1kb)	Promoter (<=1kb)		0	0	0	0	1	0	0	0
KCNK6	1.21232	0.0349489				1	0	0	0	0	0	0	0
CAPRIN2	1.21959	0.000666491			Promoter (<=1kb)	0	0	0	1	0	0	0	0
FLVCR1	1.21965	0.000117053		Promoter (1-2kb)	Promoter (1-2kb)	0	0	0	0	0	0	1	0
SEC23A	1.22383	0.0463694	Promoter (<=1kb)		Promoter (<=1kb)	0	0	0	0	0	1	0	0
SPINT2	1.22591	2.05146e-05	Promoter (<=1kb)	Intron (uc060xzg.1/10653, intron 1 of 2)	Intron (uc060xzg.1/10653, intron 1 of 2)	0	0	0	0	0	0	0	1
PDP2	1.236	0.000153014	Promoter (<=1kb)	Promoter (<=1kb)	Promoter (<=1kb)	0	0	0	0	0	0	0	1
LBHD1	1.24897	0.000773173		Promoter (<=1kb)	Promoter (<=1kb)	0	0	0	0	0	0	1	0
ACADS	1.25113	0.0303269			Promoter (<=1kb)	0	0	0	1	0	0	0	0
PTPRJ	1.2512	0.00208503		Intron (uc058bio.1/5795, intron 1 of 24)	Intron (uc058bio.1/5795, intron 1 of 24)	0	0	0	0	0	0	1	0
DENND5A	1.25147	0.0011854			Promoter (<=1kb)	0	0	0	1	0	0	0	0
DHTKD1	1.25265	0.0153726	Promoter (<=1kb)			0	1	0	0	0	0	0	0
FAM216A	1.26961	0.0111385	Promoter (<=1kb)		Promoter (<=1kb)	0	0	0	0	0	1	0	0
HBBP1	1.27108	0.00310626				1	0	0	0	0	0	0	0
SLC25A15	1.28185	0.00744567	Promoter (<=1kb)	Promoter (<=1kb)	Promoter (<=1kb)	0	0	0	0	0	0	0	1
SUSD1	1.28698	5.90441e-05	Promoter (<=1kb)	Promoter (<=1kb)	Promoter (<=1kb)	0	0	0	0	0	0	0	1
APOL3	1.30118	0.00153312				1	0	0	0	0	0	0	0
FOXK1	1.309	0.000292755				1	0	0	0	0	0	0	0
KIF3C	1.31264	3.82413e-05	Intron (uc002rgu.3/3797, intron 1 of 7)	Intron (uc002rgu.3/3797, intron 1 of 7)		0	0	0	0	1	0	0	0
KLHL18	1.31298	2.62734e-07		Promoter (<=1kb)		0	0	1	0	0	0	0	0
KIF9	1.31804	0.00337021		Intron (uc003cqx.3/64147, intron 10 of 20)	Promoter (<=1kb)	0	0	0	0	0	0	1	0
ADCY7	1.31952	0.0104837	Promoter (<=1kb)	Promoter (2-3kb)	Intron (uc059uac.1/113, intron 1 of 2)	0	0	0	0	0	0	0	1
SYNGAP1	1.32178	0.031478	Promoter (<=1kb)	Promoter (2-3kb)	Exon (uc003oeo.4/8831, exon 3 of 10)	0	0	0	0	0	0	0	1
SLC35E3	1.32307	0.0419328	Promoter (<=1kb)	Promoter (<=1kb)	Promoter (<=1kb)	0	0	0	0	0	0	0	1
SH3BGRL2	1.33251	0.00372908				1	0	0	0	0	0	0	0
AKAP7	1.33937	0.00010601		Promoter (<=1kb)		0	0	1	0	0	0	0	0
RBFOX2	1.33949	0.00254361			Promoter (<=1kb)	0	0	0	1	0	0	0	0
ARHGEF3	1.35912	0.0271161			Promoter (<=1kb)	0	0	0	1	0	0	0	0
TMEM185B	1.36413	0.00131354	Promoter (<=1kb)			0	1	0	0	0	0	0	0
TRIM14	1.37274	0.00505538	Promoter (<=1kb)		Promoter (<=1kb)	0	0	0	0	0	1	0	0
ANKRD18B	1.38225	0.00223942	Promoter (<=1kb)	Promoter (<=1kb)		0	0	0	0	1	0	0	0
ATAT1	1.38292	0.00762801	Promoter (<=1kb)	Promoter (<=1kb)		0	0	0	0	1	0	0	0
SPATA20	1.38465	0.0139854	Promoter (<=1kb)	Promoter (<=1kb)	Promoter (<=1kb)	0	0	0	0	0	0	0	1
LPCAT4	1.3916	0.0418243	Promoter (<=1kb)	Promoter (<=1kb)	Promoter (<=1kb)	0	0	0	0	0	0	0	1
KLHDC8B	1.39606	0.00505538	Promoter (<=1kb)	Promoter (<=1kb)	Promoter (<=1kb)	0	0	0	0	0	0	0	1
MTSS1	1.39757	0.00279133	Intron (uc003yrj.4/9788, intron 3 of 13)	Intron (uc003yrj.4/9788, intron 3 of 13)	Intron (uc003yrj.4/9788, intron 3 of 13)	0	0	0	0	0	0	0	1
NOL4L	1.39938	0.000184364	Intron (uc061wfc.1/149950, intron 1 of 2)	Intron (uc061wfc.1/149950, intron 1 of 2)	Promoter (<=1kb)	0	0	0	0	0	0	0	1
FAM198B	1.40279	0.0316338				1	0	0	0	0	0	0	0
LRP8	1.42618	0.000139673	Promoter (1-2kb)		Promoter (<=1kb)	0	0	0	0	0	1	0	0
ZNF512B	1.43876	0.014002	Promoter (<=1kb)	3' UTR	Intron (uc061yqm.1/57473, intron 1 of 16)	0	0	0	0	0	0	0	1
HOOK1	1.44215	0.0185138				1	0	0	0	0	0	0	0
USP13	1.44578	0.0190189	Promoter (<=1kb)		Promoter (<=1kb)	0	0	0	0	0	1	0	0
STARD8	1.45633	6.42632e-05		Intron (uc004dxa.4/9754, intron 2 of 13)		0	0	1	0	0	0	0	0
FYCO1	1.45791	2.3028e-06	Promoter (<=1kb)		Promoter (<=1kb)	0	0	0	0	0	1	0	0
FAM35A	1.46748	0.00457355	Promoter (<=1kb)	Promoter (<=1kb)	Promoter (<=1kb)	0	0	0	0	0	0	0	1
NBPF3	1.47618	0.0194776				1	0	0	0	0	0	0	0
MAP7D3	1.48407	0.00235837				1	0	0	0	0	0	0	0
PJA1	1.48866	0.00222753				1	0	0	0	0	0	0	0
BCAR1	1.49311	0.00253429	Promoter (<=1kb)	Promoter (<=1kb)	Promoter (<=1kb)	0	0	0	0	0	0	0	1
TMEM55A	1.49734	0.000268657				1	0	0	0	0	0	0	0
NT5DC2	1.51086	0.0214343		Promoter (<=1kb)		0	0	1	0	0	0	0	0
FAM89A	1.51864	0.0185812	Promoter (<=1kb)			0	1	0	0	0	0	0	0
ACSBG1	1.51941	0.00505538	Promoter (2-3kb)	Promoter (<=1kb)	Promoter (2-3kb)	0	0	0	0	0	0	0	1
PUS7	1.53048	0.015193	Promoter (<=1kb)	Promoter (<=1kb)		0	0	0	0	1	0	0	0
ZBTB24	1.56283	0.000596122	Promoter (<=1kb)		Promoter (<=1kb)	0	0	0	0	0	1	0	0
PSTPIP2	1.56954	6.67169e-09		Intron (uc002lbq.5/9050, intron 1 of 13)	Promoter (<=1kb)	0	0	0	0	0	0	1	0
PRX	1.59477	8.96178e-06		Intron (uc002ons.4/57716, intron 4 of 5)		0	0	1	0	0	0	0	0
PRKX	1.63409	9.75508e-06	Promoter (<=1kb)	Intron (uc010nde.4/5613, intron 1 of 8)		0	0	0	0	1	0	0	0
LAMB3	1.65337	7.44462e-05			Intron (uc001hhh.4/3914, intron 3 of 22)	0	0	0	1	0	0	0	0
CA3	1.66429	7.41813e-06				1	0	0	0	0	0	0	0
OLFML2B	1.67146	0.000109227		Intron (uc001gbs.4/22926, intron 15 of 15)		0	0	1	0	0	0	0	0
PRKCB	1.69598	2.94346e-05	Promoter (<=1kb)	Intron (uc002dmd.4/5579, intron 3 of 16)	Intron (uc002dmd.4/5579, intron 2 of 16)	0	0	0	0	0	0	0	1
CSGALNACT1	1.72025	0.000823126				1	0	0	0	0	0	0	0
C11orf21	1.74342	1.1653e-07		Promoter (<=1kb)	Promoter (<=1kb)	0	0	0	0	0	0	1	0
CYTL1	1.74382	0.0219847				1	0	0	0	0	0	0	0
SYBU	1.78318	9.06662e-07	Promoter (<=1kb)			0	1	0	0	0	0	0	0
NLN	1.79215	0.000666491				1	0	0	0	0	0	0	0
DOK3	1.79292	0.00101666		Promoter (<=1kb)	Promoter (<=1kb)	0	0	0	0	0	0	1	0
IQGAP2	1.81445	0.000357255	Promoter (<=1kb)		Promoter (<=1kb)	0	0	0	0	0	1	0	0
ORAI2	1.89984	7.92574e-05	Promoter (<=1kb)	Intron (uc003uzj.3/80228, intron 2 of 2)	Promoter (<=1kb)	0	0	0	0	0	0	0	1
PARD3	1.90573	0.000921102	Intron (uc010qem.2/56288, intron 2 of 23)	Intron (uc010qem.2/56288, intron 1 of 23)	Intron (uc010qem.2/56288, intron 1 of 23)	0	0	0	0	0	0	0	1
ARHGAP26	1.90887	7.66471e-07		Intron (uc011dbj.3/23092, intron 20 of 22)	3' UTR	0	0	0	0	0	0	1	0
KIAA1671	1.94952	4.34643e-05	Intron (uc062clx.1/85379, intron 1 of 13)	Intron (uc062clx.1/85379, intron 7 of 13)		0	0	0	0	1	0	0	0
ZNF641	1.95247	2.09611e-07	Promoter (<=1kb)	Promoter (<=1kb)	Promoter (<=1kb)	0	0	0	0	0	0	0	1
HBG1	1.9584	0.000355715		Promoter (<=1kb)		0	0	1	0	0	0	0	0
PAM	1.98593	1.0369e-06	Promoter (<=1kb)	Promoter (<=1kb)		0	0	0	0	1	0	0	0
SLC29A2	1.99484	0.032379	Promoter (<=1kb)		Promoter (<=1kb)	0	0	0	0	0	1	0	0
ATP9A	2.00427	0.00180169				1	0	0	0	0	0	0	0
IFITM2	2.01621	0.0152219			Promoter (2-3kb)	0	0	0	1	0	0	0	0
HBG2	2.05406	0.000483771		Promoter (<=1kb)	Promoter (1-2kb)	0	0	0	0	0	0	1	0
ADA	2.13056	0.00155969			Promoter (<=1kb)	0	0	0	1	0	0	0	0
STK32B	2.13442	0.000536778	Intron (uc003gih.2/55351, intron 1 of 11)			0	1	0	0	0	0	0	0
NDST1	2.15818	0.00669657		Promoter (1-2kb)	Promoter (1-2kb)	0	0	0	0	0	0	1	0
LAMC1	2.2237	0.00105207	Promoter (<=1kb)	Promoter (<=1kb)	Promoter (<=1kb)	0	0	0	0	0	0	0	1
TAC3	2.3832	2.53148e-06			Promoter (1-2kb)	0	0	0	1	0	0	0	0
TNFRSF21	2.4198	2.3028e-06		Promoter (<=1kb)	Intron (uc003oyv.5/27242, intron 4 of 5)	0	0	0	0	0	0	1	0
SLC39A14	2.4228	0.000128413		Promoter (1-2kb)	Promoter (<=1kb)	0	0	0	0	0	0	1	0
ADGRE2	2.45325	0.0040858		Promoter (<=1kb)		0	0	1	0	0	0	0	0
SAMD4A	2.54805	0.00105207		Promoter (1-2kb)	Promoter (<=1kb)	0	0	0	0	0	0	1	0
C5orf42	2.56085	4.27602e-05				1	0	0	0	0	0	0	0
CLSTN3	2.58979	6.99549e-13				1	0	0	0	0	0	0	0
CPM	2.69351	2.02495e-08		Intron (uc001sup.4/1368, intron 2 of 8)		0	0	1	0	0	0	0	0
PPM1H	2.72639	0.00268111		Promoter (<=1kb)	Promoter (<=1kb)	0	0	0	0	0	0	1	0
ESPN	2.78194	7.51764e-11		Promoter (1-2kb)	Promoter (<=1kb)	0	0	0	0	0	0	1	0
HBZ	2.78905	0.00860313		Promoter (<=1kb)	Promoter (<=1kb)	0	0	0	0	0	0	1	0
KRT19	2.88338	0.0314242		Promoter (1-2kb)	Promoter (1-2kb)	0	0	0	0	0	0	1	0
BGLT3	2.96151	2.82667e-09		Promoter (<=1kb)		0	0	1	0	0	0	0	0
GAL	3.16891	0.00128172				1	0	0	0	0	0	0	0
SMPX	3.35287	4.18722e-06				1	0	0	0	0	0	0	0
TRAF5	3.37154	7.44462e-05	Promoter (<=1kb)	3' UTR		0	0	0	0	1	0	0	0
RNF182	3.47545	6.99549e-13				1	0	0	0	0	0	0	0
CSDC2	3.61098	1.72327e-08			Intron (uc003bak.2/27254, intron 1 of 3)	0	0	0	1	0	0	0	0
G0S2	3.8837	6.79957e-09				1	0	0	0	0	0	0	0
WNT5B	4.4287	0.0227822				1	0	0	0	0	0	0	0
CLDN11	4.47703	0.000323029				1	0	0	0	0	0	0	0
HBE1	4.81858	1.14093e-10	Intron (uc057yhf.1/3048, intron 1 of 2)	Intron (uc057yhf.1/3048, intron 1 of 2)	Intron (uc057yhf.1/3048, intron 1 of 2)	0	0	0	0	0	0	0	1
UNC13A	10.3424	2.66354e-09	3' UTR	Intron (uc060vkq.1/23025, intron 43 of 43)	3' UTR	0	0	0	0	0	0	0	1

## Sheet: Suppl table 2D
peak	chr	start	end	feature	distance	insideFeature	distanceToStart	Gene symbol	logFC	logCPM	LR	PValue	FDR
All_peak_28215	18	49009732	49010276	ENSG00000280335	2829	upstream	2830	RP11-15F12.6	3.08758	2.16002	99.2635	2.21044e-23	9.16161e-19
All_peak_18703	14	43547423	43547955	NA	NA	NA	NA	NA	-4.59288	1.15263	58.5682	1.96361e-14	4.0693e-10
All_peak_32035	2	28355563	28355914	NA	NA	NA	NA	NA	2.22097	1.924	53.5632	2.50408e-13	3.45956e-09
All_peak_57311	7	36303230	36303643	ENSG00000234457	1987	upstream	1988	AC006960.5	2.09162	1.88334	49.7413	1.7541e-12	1.81756e-08
All_peak_63754	9	37994694	37995242	ENSG00000255872	0	inside	73445	RP11-613M10.9	2.35842	1.86854	47.441	5.66843e-12	4.69879e-08
All_peak_24370	16	80417912	80418233	ENSG00000259867	0	inside	144902	RP11-525K10.3	-3.19871	1.2063	42.5016	7.06242e-11	4.47012e-07
All_peak_52114	5	181107782	181108018	NA	NA	NA	NA	NA	-3.3383	0.163457	42.3711	7.54961e-11	4.47012e-07
All_peak_31783	2	18413476	18413787	NA	NA	NA	NA	NA	4.22206	-0.0311278	40.8082	1.67928e-10	8.70012e-07
All_peak_1970	1	54581529	54581938	ENSG00000162390	0	inside	39273	ACOT11	2.20094	2.0462	40.4126	2.05609e-10	8.98355e-07
All_peak_9889	11	70542	70836	ENSG00000253826	4943	upstream	4944	WBP1LP10	-0.220961	1.29988	0.0904892	0.763556	0.984158
All_peak_52568	6	13302667	13303330	ENSG00000145979	0	inside	25253	TBC1D7	1.2457	3.37589	39.5663	3.17109e-10	1.10035e-06
All_peak_57747	7	58297085	58297171	NA	NA	NA	NA	NA	-5.05609	0.30817	39.5573	3.18579e-10	1.10035e-06
All_peak_22967	16	20721050	20721188	ENSG00000005187	0	inside	110808	ACSM3	10.5956	4.26146	37.4064	9.59056e-10	3.05769e-06
All_peak_41792	3	52171572	52171945	NA	NA	NA	NA	NA	1.73699	1.92262	36.3462	1.65198e-09	4.89068e-06
All_peak_39731	22	29129544	29129860	ENSG00000183762	0	Inside	5646	KREMEN1	2.87483	0.490805	35.4697	2.5905e-09	7.15789e-06
All_peak_3204	1	114108004	114108432	ENSG00000134207	0	inside	45487	SYT6	2.23595	1.8417	34.0343	5.41477e-09	1.40266e-05
All_peak_30006	19	32373806	32374067	ENSG00000168813	0	inside	28213	ZNF507	2.38586	0.676518	33.8548	5.9383e-09	1.44779e-05
All_peak_33928	2	112021873	112022028	ENSG00000153208	0	inside	123395	MERTK	5.08967	-0.72058	33.307	7.86983e-09	1.81211e-05
All_peak_25114	17	8420357	8420727	ENSG00000166579	0	inside	7227	NDEL1	1.91277	1.12508	33.093	8.78561e-09	1.91651e-05
All_peak_54161	6	58557064	58557150	NA	NA	NA	NA	NA	3.09479	0.2016	32.8226	1.00966e-08	2.09236e-05
All_peak_25036	17	7650401	7651104	ENSG00000129244	0	inside	3775	ATP1B2	-1.07506	3.12395	32.3296	1.30113e-08	2.568e-05
All_peak_31362	2	3095531	3095815	ENSG00000234423	0	inside	30211	LINC01250	-1.652	1.9784	31.7792	1.72733e-08	3.25421e-05
All_peak_44005	3	168116262	168116649	NA	NA	NA	NA	NA	1.61183	2.48325	31.3948	2.10541e-08	3.66547e-05
All_peak_55862	6	151944228	151944579	ENSG00000091831	0	inside	287538	ESR1	-7.39429	3.7451	31.3791	2.1225e-08	3.66547e-05
All_peak_58744	7	103541005	103541339	ENSG00000189056	0	inside	448177	RELN	2.76605	0.561129	30.6061	3.16099e-08	5.24054e-05
All_peak_42946	3	126355848	126356234	ENSG00000163884	0	inside	1208	KLF15	1.21194	2.80278	30.491	3.35425e-08	5.34706e-05
All_peak_57942	7	73636429	73636679	NA	NA	NA	NA	NA	2.74472	0.351542	29.9394	4.45754e-08	6.59855e-05
All_peak_61593	8	84944472	84944760	ENSG00000203413	3824	upstream	3825	ACTBP6	1.85085	0.456074	29.9394	4.45772e-08	6.59855e-05
All_peak_33078	2	72454330	72454528	ENSG00000144036	0	inside	371513	EXOC6B	-1.66672	0.659017	29.8352	4.70379e-08	6.72268e-05
All_peak_24275	16	75234565	75234816	ENSG00000050820	0	inside	33237	BCAR1	2.32559	0.651938	29.7589	4.89244e-08	6.75923e-05
All_peak_65285	9	116162327	116162850	ENSG00000182752	0	inside	8524	PAPPA	1.4641	2.43756	29.5723	5.38685e-08	7.20222e-05
All_peak_48912	5	41995908	41996096	NA	NA	NA	NA	NA	-2.18815	-0.119631	29.2806	6.26209e-08	8.11078e-05
All_peak_54139	6	56938577	56939149	ENSG00000151914	0	inside	15479	DST	1.77534	1.83073	29.0163	7.17735e-08	9.01454e-05
All_peak_17107	13	44259019	44259407	NA	NA	NA	NA	NA	1.90509	1.57508	28.7568	8.20628e-08	0.000100037
All_peak_19301	14	72742104	72742411	ENSG00000205683	0	inside	151705	DPF3	1.83541	1.15919	28.5782	8.99891e-08	0.000106348
All_peak_45204	4	8409308	8410060	ENSG00000087008	0	inside	30663	ACOX3	-1.33536	2.64625	28.5253	9.24843e-08	0.000106348
All_peak_43199	3	133124460	133124845	ENSG00000144868	0	inside	86070	TMEM108	2.79196	1.08961	28.4746	9.49378e-08	0.000106348
All_peak_46518	4	89284836	89285167	ENSG00000185477	0	inside	22843	GPRIN3	1.70627	1.32698	27.9625	1.23692e-07	0.000134913
All_peak_9890	11	71579	71669	ENSG00000253826	4110	upstream	4111	WBP1LP10	-0.344973	0.729205	0.464722	0.495425	0.941605
All_peak_6915	10	5284464	5284721	ENSG00000215267	0	inside	3749	AKR1C7P	1.87836	0.660997	27.641	1.46054e-07	0.000151131
All_peak_58662	7	101882949	101883190	ENSG00000257923	0	inside	67046	CUX1	2.28837	0.109812	27.5911	1.4987e-07	0.000151131
All_peak_57229	7	32662549	32662821	ENSG00000229358	0	inside	98966	DPY19L1P1	1.72877	1.55509	27.5492	1.53147e-07	0.000151131
All_peak_5298	1	201276966	201277160	NA	NA	NA	NA	NA	-2.65809	0.324968	27.3575	1.69105e-07	0.000158398
All_peak_3094	1	110616642	110616906	ENSG00000177301	0	inside	14568	KCNA2	2.08975	0.958956	27.3288	1.71639e-07	0.000158398
All_peak_32817	2	64606423	64606636	ENSG00000233694	338	upstream	339	AC007365.1	-1.6119	0.867161	27.325	1.71976e-07	0.000158398
All_peak_9891	11	87256	87349	ENSG00000224777	0	inside	237	OR4F2P	0.527568	0.190203	1.71981	0.189717	0.781399
All_peak_21107	15	58546736	58547031	ENSG00000166035	0	inside	136168	LIPC	2.00481	0.67994	27.1273	1.90487e-07	0.00016466
All_peak_54480	6	87723176	87723557	ENSG00000238628	2158	downstream	2262	snoU13	1.84411	1.706	27.1252	1.90694e-07	0.00016466
All_peak_37719	20	43583849	43584324	ENSG00000101049	0	inside	24882	SGK2	1.79776	1.64892	27.0643	1.96799e-07	0.000166464
All_peak_18812	14	51095004	51095333	ENSG00000100505	0	inside	728	TRIM9	-1.66692	1.63869	26.5486	2.56987e-07	0.000213027
All_peak_48015	4	174498000	174498203	ENSG00000164120	0	inside	24951	HPGD	-3.0967	0.0323585	26.4659	2.68234e-07	0.00021799
All_peak_7590	10	40131379	40131488	NA	NA	NA	NA	NA	-6.93427	1.61189	26.3813	2.80234e-07	0.000223362
All_peak_51225	5	149134357	149134764	NA	NA	NA	NA	NA	1.93761	1.47359	26.2853	2.94528e-07	0.000230326
All_peak_51416	5	154277000	154277403	ENSG00000164574	0	inside	86271	GALNT10	1.61617	1.57309	26.2268	3.03578e-07	0.000233007
All_peak_55886	6	153101513	153101785	ENSG00000091844	0	inside	29464	RGS17	-3.09503	0.417361	26.1798	3.1106e-07	0.000234409
All_peak_18063	13	110870102	110870594	ENSG00000255874	0	overlapStart	148	LINC00346	1.56833	2.07092	26.1167	3.21395e-07	0.000237873
All_peak_2078	1	59730748	59731179	ENSG00000266150	2047	downstream	2117	MIR4711	1.6421	1.13508	26.0569	3.31496e-07	0.000241044
All_peak_4752	1	172746415	172746657	ENSG00000229785	1902	upstream	1903	SLC25A38P1	2.34325	0.427832	25.9638	3.47887e-07	0.000248601
All_peak_62583	8	127920050	127920313	ENSG00000249859	0	inside	125518	PVT1	2.10004	0.0657143	25.6472	4.09896e-07	0.000285601
All_peak_9892	11	129886	130048	ENSG00000255229	0	inside	608	RP11-304M2.3	-0.0472701	-0.0423133	0.00941444	0.922704	0.997299
All_peak_52830	6	20693638	20694049	ENSG00000145996	0	inside	159182	CDKAL1	1.66326	1.06319	25.4612	4.5137e-07	0.000306687
All_peak_48494	5	10319373	10319625	NA	NA	NA	NA	NA	2.11458	1.09968	25.2981	4.91187e-07	0.000323273
All_peak_14221	12	41512522	41512866	ENSG00000165966	0	inside	324075	PDZRN4	-1.88922	0.706209	25.2974	4.9138e-07	0.000323273
All_peak_37925	20	50440855	50441107	NA	NA	NA	NA	NA	2.66959	0.779975	25.2217	5.11029e-07	0.000330947
All_peak_6111	1	226034448	226034849	NA	NA	NA	NA	NA	1.89855	0.970085	24.911	6.00388e-07	0.000382835
All_peak_265	1	6429718	6430022	ENSG00000265392	0	includeFeature	126	MIR4252	1.44222	2.1202	24.7063	6.67663e-07	0.000419282
All_peak_46594	4	96775446	96775866	ENSG00000248510	0	inside	464746	RP11-145G20.1	-1.5522	1.85018	24.6463	6.8876e-07	0.000426075
All_peak_59679	7	146728215	146728602	ENSG00000174469	0	inside	612214	CNTNAP2	-1.6162	1.06478	24.5246	7.33689e-07	0.000447194
All_peak_57176	7	30470232	30470531	ENSG00000106100	0	inside	8253	NOD1	2.13199	1.64008	24.204	8.66525e-07	0.000520505
All_peak_37974	20	51643451	51643729	ENSG00000054793	0	inside	124905	ATP9A	2.1224	0.220656	24.0966	9.16205e-07	0.000538973
All_peak_31639	2	11744036	11744405	ENSG00000230790	0	inside	896	AC012456.4	1.01975	2.94859	24.0818	9.23277e-07	0.000538973
All_peak_5604	1	207311344	207311715	ENSG00000237074	2223	downstream	62278	RP11-6J21.2	1.97172	0.15955	24.0377	9.44698e-07	0.000543818
All_peak_8606	10	88800758	88801068	ENSG00000173239	1661	upstream	1662	LIPM	-1.69953	1.51915	23.9269	1.00064e-06	0.000568128
All_peak_54692	6	106110211	106110543	ENSG00000057657	272	downstream	23892	PRDM1	1.72716	1.51526	23.8966	1.0165e-06	0.000569334
All_peak_16742	13	26821755	26822456	NA	NA	NA	NA	NA	-1.52997	2.16508	23.8492	1.04188e-06	0.000575768
All_peak_32045	2	28583977	28584714	ENSG00000163803	0	inside	126833	PLB1	1.05916	2.98964	23.7924	1.07306e-06	0.000585198
All_peak_51183	5	148343912	148344143	ENSG00000247199	0	inside	39640	RP11-373N22.3	-2.61086	0.542219	23.733	1.10667e-06	0.000595495
All_peak_7589	10	40098418	40098506	NA	NA	NA	NA	NA	6.24768	0.208151	23.7088	1.12068e-06	0.000595495
All_peak_49922	5	93582760	93583232	ENSG00000175745	104	upstream	105	NR2F1	0.951845	3.79877	23.5307	1.22935e-06	0.000638293
All_peak_15081	12	69042897	69043230	NA	NA	NA	NA	NA	1.65902	0.187425	23.5266	1.23202e-06	0.000638293
All_peak_34658	2	157875709	157876908	ENSG00000115170	0	overlapStart	152	ACVR1	0.794568	4.19219	23.3244	1.36856e-06	0.000696571
All_peak_7597	10	41028742	41028834	NA	NA	NA	NA	NA	-6.63162	0.631593	23.29	1.3932e-06	0.000696571
All_peak_47671	4	156294604	156294859	ENSG00000221189	1701	downstream	1787	AC108211.1	2.08312	0.357807	23.2877	1.39492e-06	0.000696571
All_peak_65284	9	116156677	116157229	ENSG00000182752	0	inside	2874	PAPPA	1.18846	2.56864	23.0497	1.57866e-06	0.000778935
All_peak_9893	11	130264	130439	ENSG00000255229	0	inside	986	RP11-304M2.3	0.434644	-0.322248	0.590092	0.442383	0.929613
All_peak_48280	4	190069885	190070528	ENSG00000261806	500	downstream	584	AC126281.1	1.59036	2.97194	22.8597	1.74264e-06	0.000839849
All_peak_63273	9	14395638	14396070	ENSG00000147862	0	inside	2913	NFIB	-1.13672	2.87434	22.745	1.84988e-06	0.000881286
All_peak_59485	7	139875945	139876172	ENSG00000059377	0	inside	98895	TBXAS1	3.108	-0.69234	22.6174	1.97689e-06	0.000931094
All_peak_18625	14	35365538	35365814	ENSG00000258860	1910	upstream	1911	RP11-561B11.3	1.71142	1.36134	22.4997	2.10182e-06	0.000978809
All_peak_60079	8	1745529	1745864	NA	NA	NA	NA	NA	1.68755	1.18311	22.235	2.41241e-06	0.00111097
All_peak_55690	6	144678874	144679183	ENSG00000152818	0	inside	393174	UTRN	1.9317	0.657101	22.2087	2.44562e-06	0.00111389
All_peak_50582	5	131987799	131987972	ENSG00000164398	0	inside	24271	ACSL6	2.24459	-0.015104	22.1673	2.49897e-06	0.00112581
All_peak_47132	4	128641711	128641907	NA	NA	NA	NA	NA	2.29895	0.158127	22.0807	2.61424e-06	0.00116508
All_peak_31583	2	10283353	10283586	ENSG00000264030	2462	downstream	2726	RN7SL66P	1.55453	1.24657	21.9736	2.76421e-06	0.00121881
All_peak_41532	3	46614508	46614765	ENSG00000241186	0	inside	39954	TDGF1	-2.46684	0.557622	21.9245	2.83585e-06	0.00123723
All_peak_52560	6	13046001	13046513	ENSG00000112137	0	inside	329197	PHACTR1	1.32748	2.25297	21.8404	2.96296e-06	0.00127923
All_peak_24285	16	75305364	75305892	ENSG00000153774	0	inside	127593	CFDP1	1.04238	3.29923	21.8035	3.02045e-06	0.00128445
All_peak_37724	20	43690963	43691237	ENSG00000101057	0	inside	23945	MYBL2	1.93254	0.722517	21.7794	3.05874e-06	0.00128445
All_peak_66239	GL000220.1	149082	150412	ENSG00000273937	0	includeFeature	176	pRNA	-3.33841	7.4511	21.7735	3.06802e-06	0.00128445
All_peak_51632	5	163914939	163915289	NA	NA	NA	NA	NA	-3.3874	1.37793	21.6904	3.20393e-06	0.00132793
All_peak_4849	1	178536858	178537291	ENSG00000240021	0	inside	23782	TEX35	1.42691	2.41339	21.5597	3.42992e-06	0.00140752
All_peak_64996	9	104993613	104993943	ENSG00000230013	1832	upstream	1833	RP11-217B7.3	1.10406	2.91078	21.5342	3.47582e-06	0.00141237
All_peak_16568	13	20120662	20120866	NA	NA	NA	NA	NA	-2.59293	0.410993	21.498	3.54201e-06	0.00142427
All_peak_9894	11	174537	174624	ENSG00000177951	0	inside	32804	BET1L	-0.104122	0.988453	0.0869879	0.768042	0.985192
All_peak_43937	3	160801412	160801781	ENSG00000163590	0	inside	45811	PPM1L	2.08687	0.633936	21.3663	3.79376e-06	0.00149752
All_peak_27682	18	10246272	10246512	NA	NA	NA	NA	NA	-2.35306	0.462921	21.2847	3.95881e-06	0.00154793
All_peak_63747	9	37956970	37957211	ENSG00000255872	0	inside	111476	RP11-613M10.9	2.13211	1.07839	21.2619	4.00622e-06	0.00155183
All_peak_47799	4	164440027	164440523	NA	NA	NA	NA	NA	2.26263	1.21548	21.2264	4.08109e-06	0.0015566
All_peak_22841	16	15017330	15017455	ENSG00000275910	940	upstream	941	RP11-680G24.6	2.08871	0.101017	21.2205	4.09365e-06	0.0015566
All_peak_59680	7	146728677	146729229	ENSG00000174469	0	inside	612676	CNTNAP2	-0.945011	2.73931	21.1429	4.26288e-06	0.00160622
All_peak_43809	3	156483392	156483750	ENSG00000169282	0	inside	445692	KCNAB1	1.72806	1.90377	21.1243	4.30426e-06	0.00160719
All_peak_5785	1	212234633	212234895	ENSG00000226251	0	inside	4082	RP11-15I11.3	2.09562	0.717853	21.0653	4.439e-06	0.00162833
All_peak_61271	8	61721917	61722308	NA	NA	NA	NA	NA	1.68171	1.16284	21.0651	4.43944e-06	0.00162833
All_peak_41651	3	49238473	49239180	ENSG00000173421	0	inside	40046	CCDC36	1.98267	1.90408	21.0226	4.53892e-06	0.00165021
All_peak_47861	4	168451772	168452187	ENSG00000181381	0	inside	85599	DDX60L	1.74123	1.07538	20.8484	4.97117e-06	0.00178445
All_peak_32457	2	46339800	46340444	ENSG00000116016	0	inside	46134	EPAS1	1.17046	2.85199	20.8172	5.05282e-06	0.00178445
All_peak_46845	4	110208032	110208287	NA	NA	NA	NA	NA	1.8881	-0.00870226	20.8127	5.06455e-06	0.00178445
All_peak_48917	5	42586659	42586943	ENSG00000112964	0	inside	162883	GHR	1.25237	1.86782	20.8068	5.08034e-06	0.00178445
All_peak_59634	7	143380281	143381386	ENSG00000232533	0	overlapStart	213	AC093673.5	0.803899	3.83385	20.7659	5.18986e-06	0.00179877
All_peak_43173	3	131804571	131804997	ENSG00000196353	0	inside	480413	CPNE4	1.14546	2.45234	20.7593	5.2079e-06	0.00179877
All_peak_36187	2	224038561	224039803	ENSG00000135919	0	overlapStart	484	SERPINE2	1.49996	2.85367	20.6634	5.4753e-06	0.00187549
All_peak_69295	Y	10845634	10845734	NA	NA	NA	NA	NA	-1.11201	1.78765	8.70999	0.0031647	0.124802
All_peak_35494	2	196234034	196234418	ENSG00000138411	0	inside	359274	HECW2	1.6258	1.15151	20.5825	5.71167e-06	0.00192465
All_peak_52816	6	20424616	20425052	ENSG00000252949	2215	downstream	2299	AL136303.1	2.05104	1.23558	20.5245	5.88713e-06	0.00196777
All_peak_29064	19	4556173	4556866	ENSG00000167680	0	inside	2942	SEMA6B	-1.27	1.59359	20.3859	6.3296e-06	0.00209301
All_peak_58178	7	81161739	81162064	NA	NA	NA	NA	NA	-1.87852	0.756857	20.3758	6.36282e-06	0.00209301
All_peak_43537	3	146529082	146529472	ENSG00000188313	0	inside	15392	PLSCR1	2.5822	0.666205	20.3584	6.42099e-06	0.00209552
All_peak_2157	1	62084342	62084537	ENSG00000132849	0	inside	341866	INADL	2.35971	-0.56185	20.3181	6.55774e-06	0.00211967
All_peak_45294	4	15149570	15150302	ENSG00000249252	0	inside	277612	RP11-665G4.1	0.920909	2.89541	20.3066	6.59728e-06	0.00211967
All_peak_1922	1	53678560	53678793	ENSG00000174332	0	inside	59313	GLIS1	1.51744	0.698905	20.2378	6.83893e-06	0.00218041
All_peak_55210	6	127939701	127940052	NA	NA	NA	NA	NA	1.82263	0.40528	20.1711	7.08161e-06	0.00224054
All_peak_52916	6	25660584	25660803	ENSG00000079689	0	inside	8384	SCGN	2.20205	0.254677	20.1014	7.34415e-06	0.00230601
All_peak_47198	4	138263554	138263704	NA	NA	NA	NA	NA	2.8494	-0.313268	20.0581	7.51231e-06	0.00234107
All_peak_18578	14	32336759	32336894	ENSG00000151320	0	inside	7487	AKAP6	-2.54616	-0.495	19.9583	7.91501e-06	0.00243651
All_peak_18178	13	114129029	114129221	ENSG00000185989	0	inside	3390	RASA3	2.0402	0.608408	19.9532	7.93613e-06	0.00243651
All_peak_66706	KI270733.1	167596	167962	ENSG00000276312	289	downstream	379	pRNA	-3.69897	5.26506	19.7426	8.86025e-06	0.00268793
All_peak_19337	14	73708143	73708384	NA	NA	NA	NA	NA	1.32417	1.17343	19.7374	8.88476e-06	0.00268793
All_peak_57990	7	74478001	74478412	ENSG00000006704	0	inside	24212	GTF2IRD1	1.83542	1.27292	19.6089	9.50269e-06	0.00284871
All_peak_20098	14	104694935	104695328	ENSG00000258858	3651	upstream	3652	RP11-982M15.5	1.194	2.29699	19.5987	9.55365e-06	0.00284871
All_peak_30135	19	36272094	36272189	NA	NA	NA	NA	NA	2.20714	1.09278	19.5585	9.75669e-06	0.00288847
All_peak_48509	5	10504146	10504424	ENSG00000249396	1418	upstream	1419	RP11-1C1.4	1.7345	0.263397	19.5344	9.88059e-06	0.0029044
All_peak_33734	2	102227721	102228060	ENSG00000115598	0	inside	40749	IL1RL2	1.51822	1.11743	19.406	1.05676e-05	0.00306889
All_peak_35326	2	189347518	189347830	NA	NA	NA	NA	NA	1.24997	1.7482	19.4022	1.05883e-05	0.00306889
All_peak_48258	4	189836448	189836606	ENSG00000245685	0	inside	103665	AF146191.4	-4.1379	2.1857	19.3467	1.09005e-05	0.00313744
All_peak_59438	7	139048010	139048278	ENSG00000229677	1177	downstream	1728	RP11-383F6.1	1.73285	0.830928	19.2831	1.12701e-05	0.00322146
All_peak_9351	10	111128847	111129256	NA	NA	NA	NA	NA	1.69884	1.49428	19.2541	1.14425e-05	0.00322971
All_peak_66217	GL000220.1	104035	105035	ENSG00000276197	251	upstream	252	pRNA	-2.57595	6.73104	19.2471	1.14844e-05	0.00322971
All_peak_31360	2	2846405	2846792	NA	NA	NA	NA	NA	1.65552	1.94795	19.2209	1.16432e-05	0.00322971
All_peak_9895	11	175504	176025	ENSG00000177951	0	inside	31403	BET1L	-0.0115835	2.60183	0.00131731	0.971047	0.998253
All_peak_7987	10	59817822	59818104	ENSG00000108091	0	inside	88552	CCDC6	1.68928	0.878332	19.2135	1.16886e-05	0.00322971
All_peak_59474	7	139680836	139681149	ENSG00000064393	0	inside	96629	HIPK2	1.37125	1.7401	19.1174	1.22921e-05	0.00337397
All_peak_9869	10	133665583	133665690	ENSG00000278452	298	downstream	382	AL845259.8	3.40821	-0.473041	19.091	1.24628e-05	0.00339833
All_peak_64490	9	85511212	85511389	NA	NA	NA	NA	NA	5.12691	-0.415007	19.0355	1.28308e-05	0.00345574
All_peak_60210	8	8014996	8015142	ENSG00000233115	0	inside	1869	FAM90A11P	-1.4041	2.87398	19.0341	1.28401e-05	0.00345574
All_peak_50461	5	124747359	124747717	ENSG00000168916	0	inside	1090	ZNF608	-1.61321	1.12172	19.0084	1.30144e-05	0.00348006
All_peak_3380	1	120608676	120609216	NA	NA	NA	NA	NA	0.894158	3.4602	18.9743	1.32492e-05	0.00352013
All_peak_32338	2	42125930	42126135	NA	NA	NA	NA	NA	-1.82384	0.240521	18.8945	1.38154e-05	0.00362519
All_peak_27432	17	82738231	82738606	ENSG00000167363	0	inside	2657	FN3K	1.29738	1.2284	18.8813	1.3911e-05	0.00362519
All_peak_17078	13	42040005	42040860	ENSG00000102780	0	overlapStart	30	DGKH	0.825398	3.27614	18.8798	1.3922e-05	0.00362519
All_peak_43810	3	156484384	156484740	ENSG00000169282	0	inside	446684	KCNAB1	1.68701	1.02641	18.8686	1.40043e-05	0.00362519
All_peak_15084	12	69073142	69073399	NA	NA	NA	NA	NA	1.91094	0.454267	18.8528	1.412e-05	0.00362519
All_peak_3816	1	149228710	149229299	ENSG00000274265	0	inside	52689	CH17-189H20.1	0.952736	3.88514	18.8462	1.41694e-05	0.00362519
All_peak_3042	1	109739926	109740626	ENSG00000134202	0	inside	412	GSTM3	-1.12355	2.03453	18.8267	1.43147e-05	0.00363086
All_peak_3361	1	120289164	120289709	ENSG00000223804	0	inside	52162	CH17-472G23.2	0.891872	3.46588	18.8198	1.43668e-05	0.00363086
All_peak_64230	9	70053902	70054162	ENSG00000165072	0	inside	10322	MAMDC2	1.85514	0.626805	18.7867	1.4618e-05	0.00367195
All_peak_36487	2	235637891	235638379	ENSG00000157985	0	inside	143803	AGAP1	-2.19126	1.10278	18.7745	1.47123e-05	0.00367339
All_peak_29853	19	19462208	19462567	ENSG00000167491	0	inside	76383	GATAD2A	1.18855	1.67317	18.7255	1.50948e-05	0.00374632
All_peak_51539	5	159094859	159095074	ENSG00000164330	0	inside	4687	EBF1	1.58873	0.247998	18.6357	1.58229e-05	0.00390363
All_peak_9896	11	180269	180403	ENSG00000177951	0	inside	27025	BET1L	-0.827811	1.18663	3.30958	0.0688772	0.579511
All_peak_51350	5	151063278	151063454	ENSG00000145901	0	inside	30123	TNIP1	1.96636	0.0650993	18.5317	1.67106e-05	0.00407415
All_peak_21531	15	75043621	75043931	ENSG00000138621	0	inside	20067	PPCDC	1.26159	1.60196	18.5198	1.68147e-05	0.00407556
All_peak_52100	5	180658460	180658738	NA	NA	NA	NA	NA	-2.07663	1.6245	18.4834	1.71387e-05	0.00412993
All_peak_41509	3	45983747	45983976	ENSG00000163820	0	inside	11848	FYCO1	2.40246	-0.150214	18.4282	1.76429e-05	0.00422685
All_peak_31962	2	26724323	26724511	ENSG00000171303	0	inside	31634	KCNK3	2.4006	-0.182928	18.3544	1.83396e-05	0.00436851
All_peak_9897	11	189669	190294	ENSG00000188076	2785	upstream	2786	SCGB1C1	-0.201534	2.78257	0.926777	0.335702	0.882609
All_peak_34792	2	164826598	164826791	ENSG00000082438	0	inside	16888	COBLL1	2.5382	-0.0572776	18.2762	1.91077e-05	0.00448437
All_peak_45028	4	2433122	2433465	ENSG00000249428	0	inside	14149	CFAP99	2.42032	1.19996	18.272	1.91506e-05	0.00448437
All_peak_40826	3	14439626	14439828	ENSG00000131389	0	inside	37051	SLC6A6	1.69029	0.170032	18.2479	1.93942e-05	0.00451591
All_peak_17105	13	44243316	44243679	ENSG00000230731	124	upstream	125	RP11-478K15.6	1.51467	1.18385	18.178	2.01194e-05	0.00465859
All_peak_53881	6	43811100	43811368	NA	NA	NA	NA	NA	1.42276	1.31738	18.1623	2.02855e-05	0.00467095
All_peak_40216	22	41725623	41725849	ENSG00000252603	3492	upstream	3493	RNU6ATAC22P	1.84811	-0.0295729	18.0699	2.12945e-05	0.00487183
All_peak_59141	7	127809357	127809739	ENSG00000197157	0	inside	157178	SND1	-1.19441	2.38364	18.0572	2.14365e-05	0.00487183
All_peak_33827	2	108595002	108595249	ENSG00000169756	0	inside	60648	LIMS1	1.89007	0.686371	18.0507	2.15105e-05	0.00487183
All_peak_17010	13	40333300	40333516	NA	NA	NA	NA	NA	2.36483	0.248383	17.9884	2.22259e-05	0.0050065
All_peak_48257	4	189835989	189836271	ENSG00000245685	0	inside	104000	AF146191.4	-4.04535	2.39129	17.9701	2.24406e-05	0.00502754
All_peak_59320	7	134502822	134502994	NA	NA	NA	NA	NA	-2.76914	-0.424621	17.9463	2.27226e-05	0.00506336
All_peak_53574	6	36347758	36348008	NA	NA	NA	NA	NA	-1.7332	0.63011	17.9291	2.29293e-05	0.00508209
All_peak_52323	6	4358660	4358969	NA	NA	NA	NA	NA	2.6884	-0.271304	17.8642	2.37246e-05	0.00521993
All_peak_47610	4	153594296	153594494	ENSG00000121210	0	inside	127951	KIAA0922	2.65949	-0.393752	17.8579	2.38031e-05	0.00521993
All_peak_9898	11	206907	207013	ENSG00000177951	0	inside	415	BET1L	0.555033	-0.549639	1.26443	0.260814	0.837462
All_peak_3790	1	148901109	148901637	ENSG00000178104	0	inside	92929	PDE4DIP	0.953834	3.85925	17.7088	2.57434e-05	0.00558631
All_peak_64651	9	91785593	91785781	ENSG00000169071	0	inside	164381	ROR2	-2.46276	-0.101319	17.6753	2.62008e-05	0.00565595
All_peak_58244	7	87287933	87288245	NA	NA	NA	NA	NA	-1.61282	0.0824344	17.5642	2.7777e-05	0.00596515
All_peak_35970	2	216827189	216827411	ENSG00000236886	0	inside	132726	AC007563.5	1.58488	0.475748	17.5399	2.81343e-05	0.00601073
All_peak_9899	11	207151	208025	ENSG00000177951	0	overlapStart	276	BET1L	0.0287129	3.49963	0.0309043	0.860454	0.991323
All_peak_51542	5	159102416	159102535	ENSG00000245812	0	inside	1934	RP11-175K6.1	2.73174	-0.0636378	17.4902	2.88799e-05	0.00610706
All_peak_16360	12	125105052	125105291	ENSG00000081760	0	inside	39674	AACS	-1.36245	0.155518	17.4529	2.94517e-05	0.00619637
All_peak_33647	2	98472312	98472624	ENSG00000040933	0	inside	27459	INPP4A	1.62835	1.38099	17.399	3.02987e-05	0.00634237
All_peak_7770	10	45863757	45863936	ENSG00000239883	0	inside	108218	PARPG1	1.98064	0.150731	17.3365	3.13118e-05	0.00650089
All_peak_48256	4	189835732	189835861	ENSG00000245685	0	inside	104410	AF146191.4	-3.52312	0.551697	17.333	3.13696e-05	0.00650089
All_peak_9900	11	208647	208861	ENSG00000274298	474	upstream	475	MIR6743	0.135204	1.73772	0.170752	0.679444	0.974213
All_peak_29646	19	16279302	16279478	NA	NA	NA	NA	NA	2.91781	-0.567312	17.3102	3.17478e-05	0.00651412
All_peak_69324	Y	11312805	11312903	ENSG00000259154	2017	upstream	2018	DUX4L17	0.796067	3.93387	7.74251	0.00539357	0.168588
All_peak_32898	2	67993378	67993604	NA	NA	NA	NA	NA	-2.95136	0.0871398	17.2855	3.2163e-05	0.00653461
All_peak_19376	14	74616661	74616748	ENSG00000258976	14	upstream	15	CTD-2207P18.2	2.56392	-0.841309	17.2653	3.25075e-05	0.00657237
All_peak_36120	2	219597614	219598344	ENSG00000144589	0	overlapStart	245	STK11IP	0.718705	3.91563	17.2126	3.34204e-05	0.00672415
All_peak_51781	5	172788993	172789563	ENSG00000270243	3569	upstream	3570	RP11-779O18.4	1.42599	2.26384	17.1947	3.3738e-05	0.00673564
All_peak_23313	16	30766833	30767013	ENSG00000196118	4123	upstream	4124	C16orf93	-1.35487	1.05242	17.1911	3.38025e-05	0.00673564
All_peak_3230	1	115179239	115179854	NA	NA	NA	NA	NA	-1.13299	2.76887	17.131	3.48887e-05	0.00689121
All_peak_9901	11	220686	221126	ENSG00000142082	0	inside	15805	SIRT3	-0.158281	2.0314	0.111935	0.737952	0.981087
All_peak_42234	3	75672001	75672740	ENSG00000242516	0	overlapStart	349	LINC00960	-1.52601	2.7157	17.0546	3.63199e-05	0.00713437
All_peak_51562	5	159393905	159394304	NA	NA	NA	NA	NA	-1.65332	1.03833	17.0311	3.67731e-05	0.0071667
All_peak_32945	2	68651191	68651414	ENSG00000169618	0	inside	7603	PROKR1	-1.45369	1.00188	17.0281	3.68304e-05	0.0071667
All_peak_61390	8	70130599	70130989	ENSG00000140396	0	inside	272816	NCOA2	1.25335	1.66618	16.9978	3.74228e-05	0.00721709
All_peak_34637	2	157182194	157182635	NA	NA	NA	NA	NA	1.48822	1.90015	16.9971	3.74375e-05	0.00721709
All_peak_49957	5	95392642	95392999	ENSG00000153347	0	inside	1299	FAM81B	1.59089	0.289407	16.9647	3.8082e-05	0.00730733
All_peak_51825	5	173764468	173764703	NA	NA	NA	NA	NA	1.839	0.899358	16.9549	3.82774e-05	0.00731098
All_peak_9902	11	236083	236684	ENSG00000185627	0	overlapStart	138	PSMD13	-0.190388	2.88045	0.62366	0.429691	0.924508
All_peak_5693	1	209675080	209675733	ENSG00000123689	0	overlapStart	313	G0S2	1.6079	2.08531	16.8762	3.98988e-05	0.00755107
All_peak_38074	20	57450358	57450725	NA	NA	NA	NA	NA	1.27266	0.976079	16.8498	4.04565e-05	0.00762183
All_peak_31744	2	16750214	16750525	ENSG00000223536	0	inside	22091	AC008069.1	-1.35006	2.19889	16.7616	4.2383e-05	0.00794864
All_peak_16523	13	16688992	16689078	NA	NA	NA	NA	NA	5.85365	0.720855	16.7429	4.28021e-05	0.00799107
All_peak_8372	10	77759344	77759723	NA	NA	NA	NA	NA	1.59061	0.870038	16.7135	4.347e-05	0.00807938
All_peak_8317	10	74021324	74021675	ENSG00000225761	0	inside	16188	RP11-417O11.5	1.68011	1.28774	16.6888	4.40398e-05	0.00814873
All_peak_9128	10	102669565	102669786	NA	NA	NA	NA	NA	1.4339	1.12804	16.6793	4.42617e-05	0.00815339
All_peak_66710	KI270733.1	169926	170060	ENSG00000275104	0	overlapEnd	83	AL353644.4	-1.545	4.78058	16.6695	4.44901e-05	0.00815921
All_peak_53854	6	43627365	43627468	ENSG00000172432	0	inside	1694	GTPBP2	1.61077	0.720002	16.5868	4.64733e-05	0.00848538
All_peak_5556	1	206464741	206464992	ENSG00000266028	298	downstream	261397	SRGAP2	1.78325	0.396746	16.4588	4.97188e-05	0.00903813
All_peak_69339	Y	11643659	11643750	NA	NA	NA	NA	NA	-0.950574	2.32831	5.93958	0.0148046	0.293912
All_peak_40398	22	46754483	46754737	NA	NA	NA	NA	NA	1.56673	0.737318	16.3705	5.20886e-05	0.00938658
All_peak_61973	8	100410473	100411046	ENSG00000034677	458	upstream	459	RNF19A	1.09147	2.81765	16.3431	5.28481e-05	0.00948223
All_peak_38117	20	59019148	59019448	ENSG00000101162	0	overlapStart	105	TUBB1	1.16808	1.54921	16.3177	5.35625e-05	0.00956898
All_peak_53295	6	30781799	30782158	ENSG00000228022	0	inside	14975	HCG20	1.77762	0.367654	16.3035	5.39632e-05	0.0095992
All_peak_47412	4	145278887	145279084	NA	NA	NA	NA	NA	3.64801	-0.300529	16.2728	5.48447e-05	0.00965123
All_peak_36486	2	235614540	235614752	ENSG00000157985	0	inside	120452	AGAP1	-2.31182	0.0344599	16.2693	5.49458e-05	0.00965123
All_peak_56160	6	161261923	161262186	ENSG00000026652	0	inside	11875	AGPAT4	1.17522	1.76594	16.2691	5.49543e-05	0.00965123
All_peak_51693	5	170151381	170151783	NA	NA	NA	NA	NA	1.50631	1.78646	16.2318	5.60464e-05	0.0098015
All_peak_60217	8	8030429	8030686	ENSG00000254229	0	inside	1619	FAM90A12P	-1.44996	3.18041	16.2188	5.64305e-05	0.0098272
All_peak_59374	7	135758614	135758865	NA	NA	NA	NA	NA	-2.27795	0.44057	16.1288	5.91782e-05	0.0102626
All_peak_7874	10	49972189	49972369	ENSG00000178440	393	upstream	394	LINC00843	1.45304	0.184262	16.0685	6.10922e-05	0.0105504
All_peak_23125	16	25771755	25772140	ENSG00000182601	0	inside	79730	HS3ST4	-1.91221	0.856402	16.0287	6.23895e-05	0.0107297
All_peak_23897	16	66516524	66517141	ENSG00000260851	0	inside	171	RP11-403P17.5	1.17054	2.41163	16.0168	6.27827e-05	0.0107527
All_peak_5330	1	201882860	201883029	ENSG00000198700	0	inside	53720	IPO9	1.76721	-0.171497	15.9381	6.54487e-05	0.0111632
All_peak_59139	7	127717892	127718598	ENSG00000197157	0	inside	65713	SND1	-1.48453	1.18378	15.9135	6.63048e-05	0.0112628
All_peak_16567	13	20118549	20119445	NA	NA	NA	NA	NA	-1.08535	2.21251	15.8487	6.86152e-05	0.0116077
All_peak_47327	4	143025131	143025332	ENSG00000250326	0	inside	159529	RP11-284M14.1	2.03607	0.43311	15.7918	7.07087e-05	0.0119133
All_peak_684	1	20183742	20183994	ENSG00000162543	2090	upstream	2091	UBXN10	1.81088	0.528704	15.7747	7.13484e-05	0.0119724
All_peak_6762	1	248828943	248829178	ENSG00000175137	2310	upstream	2311	SH3BP5L	1.40143	1.52283	15.688	7.46952e-05	0.0124219
All_peak_34573	2	152421522	152421839	ENSG00000157827	0	inside	86286	FMNL2	1.39171	1.16269	15.685	7.48155e-05	0.0124219
All_peak_27670	18	9828300	9828508	ENSG00000242651	1821	downstream	2119	RN7SL862P	1.73732	0.546698	15.6822	7.49266e-05	0.0124219
All_peak_22043	15	90557674	90557964	ENSG00000140577	0	inside	27750	CRTC3	2.14745	0.200324	15.6623	7.57205e-05	0.0125035
All_peak_30799	19	48812339	48812516	ENSG00000105552	1310	upstream	1311	BCAT2	-1.8003	0.297264	15.6444	7.64398e-05	0.0125658
All_peak_1344	1	36374507	36374968	ENSG00000196182	0	inside	10928	STK40	0.789838	2.76973	15.6379	7.67038e-05	0.0125658
All_peak_8242	10	72255143	72255369	NA	NA	NA	NA	NA	1.64067	0.947475	15.618	7.7514e-05	0.0126485
All_peak_51150	5	146521490	146521715	NA	NA	NA	NA	NA	1.70005	1.08674	15.6103	7.7828e-05	0.0126499
All_peak_35835	2	208378891	208379155	ENSG00000144407	0	inside	19178	PTH2R	1.85499	0.140433	15.5536	8.01997e-05	0.012928
All_peak_26218	17	43297165	43297592	ENSG00000275219	550	upstream	551	RNU2-1	-0.674769	4.19143	15.5512	8.02999e-05	0.012928
All_peak_9426	10	114634664	114634922	ENSG00000099204	0	inside	50081	ABLIM1	1.62207	1.01934	15.5471	8.04747e-05	0.012928
All_peak_16380	12	126907987	126908438	ENSG00000257021	3595	upstream	3596	HSPE1P20	-0.8397	3.22426	15.5195	8.16594e-05	0.0130677
All_peak_62491	8	124629649	124630067	ENSG00000170873	0	inside	98362	MTSS1	0.957161	2.47934	15.4665	8.39792e-05	0.0133872
All_peak_36640	2	240832191	240832677	NA	NA	NA	NA	NA	-0.903178	3.43701	15.4149	8.63057e-05	0.0137054
All_peak_8669	10	91103794	91104023	NA	NA	NA	NA	NA	1.39477	1.27238	15.4037	8.68182e-05	0.0137342
All_peak_34968	2	171724373	171724681	ENSG00000077380	0	inside	36965	DYNC1I2	2.28151	-0.395935	15.3758	8.81114e-05	0.0138857
All_peak_26185	17	43234424	43234750	ENSG00000274585	447	upstream	448	RNU2-1	-0.81774	4.2916	15.3075	9.13522e-05	0.0143419
All_peak_64393	9	77820212	77820653	ENSG00000156052	0	inside	210805	GNAQ	1.76006	0.686705	15.2933	9.20446e-05	0.0143439
All_peak_40135	22	39961474	39961735	ENSG00000225528	0	inside	1078	RP3-370M22.8	1.36108	1.23565	15.293	9.20565e-05	0.0143439
All_peak_40782	3	13352793	13353025	ENSG00000132182	0	inside	67284	NUP210	1.6859	0.812971	15.2782	9.2783e-05	0.0143992
All_peak_69327	Y	11318064	11318207	ENSG00000276079	1704	downstream	1787	AC134882.2	0.583192	4.26102	5.84624	0.0156104	0.301634
All_peak_37435	20	33387219	33387467	ENSG00000101391	0	inside	14094	CDK5RAP1	1.82441	0.36824	15.2614	9.36123e-05	0.0144236
All_peak_1686	1	45349103	45349233	ENSG00000070759	0	inside	141933	TESK2	2.16239	-0.847981	15.2379	9.47836e-05	0.01455
All_peak_50735	5	134926734	134926947	ENSG00000248923	275	upstream	276	MTND5P11	-3.91552	10.4858	15.2016	9.66229e-05	0.0147776
All_peak_59646	7	143620783	143621058	ENSG00000170379	0	overlapStart	108	TCAF2	-2.3534	0.966086	15.1837	9.75401e-05	0.0148129
All_peak_33093	2	73000182	73000398	ENSG00000144040	0	inside	75221	SFXN5	2.4898	-0.26775	15.1832	9.75682e-05	0.0148129
All_peak_62493	8	124636645	124636942	ENSG00000170873	0	inside	91487	MTSS1	1.48248	0.3376	15.1482	9.93931e-05	0.0150348
All_peak_20126	14	105364244	105364593	ENSG00000179364	0	inside	63682	PACS2	-1.38607	1.23746	15.1175	0.000101023	0.0152259
All_peak_34177	2	127064699	127065206	ENSG00000136717	0	inside	42149	BIN1	0.941212	2.68249	15.0754	0.000103298	0.0155064
All_peak_4512	1	162024279	162024470	ENSG00000162745	425	upstream	426	OLFML2B	1.52046	0.311171	15.0693	0.000103633	0.0155064
All_peak_51114	5	145681676	145681926	ENSG00000186314	0	inside	153443	PRELID2	1.14889	1.48703	15.0616	0.00010406	0.0155143
All_peak_53589	6	36678420	36678925	ENSG00000124762	0	inside	1961	CDKN1A	1.09425	2.10005	15.0532	0.000104525	0.0155277
All_peak_38804	21	33380603	33380866	NA	NA	NA	NA	NA	1.46755	0.996964	15.0207	0.000106336	0.0156857
All_peak_49232	5	57383193	57383608	NA	NA	NA	NA	NA	1.52313	1.26699	15.0206	0.000106345	0.0156857
All_peak_66246	GL000220.1	157389	158982	ENSG00000277145	0	includeFeature	733	AL592188.7	-4.04891	7.382	14.9957	0.000107755	0.0157865
All_peak_61439	8	73356357	73356770	ENSG00000250295	0	overlapStart	103	RP11-434I12.2	1.45112	2.5681	14.9889	0.000108146	0.0157865
All_peak_61889	8	96911831	96912116	ENSG00000104324	0	inside	266605	CPQ	-1.22507	1.57422	14.9885	0.000108171	0.0157865
All_peak_7345	10	25062465	25062827	ENSG00000151023	186	upstream	187	ENKUR	1.18212	2.1861	14.941	0.000110923	0.016107
All_peak_9320	10	110501357	110501506	ENSG00000138166	0	inside	3520	DUSP5	1.70787	0.362803	14.9373	0.000111144	0.016107
All_peak_5186	1	195866782	195867347	NA	NA	NA	NA	NA	-1.20419	1.59427	14.8973	0.000113523	0.0163943
All_peak_49723	5	79168113	79168427	ENSG00000201955	1806	downstream	1908	RNY3P1	-1.91914	0.827458	14.8698	0.000115193	0.0165778
All_peak_14540	12	52200406	52200579	NA	NA	NA	NA	NA	-1.85339	-0.151939	14.8511	0.00011634	0.016685
All_peak_54231	6	71288321	71288958	ENSG00000119900	0	overlapStart	155	OGFRL1	-0.941331	2.57804	14.8346	0.00011736	0.0167729
All_peak_6322	1	231200450	231200807	ENSG00000119283	0	inside	38339	TRIM67	1.77912	0.444612	14.8282	0.000117763	0.0167729
All_peak_69326	Y	11313699	11313785	ENSG00000259154	1135	upstream	1136	DUX4L17	0.684816	3.93631	5.75157	0.0164739	0.310239
All_peak_64997	9	105053240	105053451	NA	NA	NA	NA	NA	1.69178	0.271934	14.7971	0.000119717	0.0169348
All_peak_5008	1	183022330	183023415	ENSG00000135862	44	upstream	45	LAMC1	0.903578	2.97008	14.7666	0.000121671	0.0171528
All_peak_51874	5	175464754	175464949	NA	NA	NA	NA	NA	1.90575	0.0316795	14.7253	0.000124364	0.0174237
All_peak_3642	1	145472868	145473161	NA	NA	NA	NA	NA	-1.1587	1.58099	14.7243	0.000124434	0.0174237
All_peak_27309	17	80708570	80708747	ENSG00000141564	0	inside	163752	RPTOR	-2.14543	-0.274562	14.6923	0.000126563	0.0176621
All_peak_9659	10	124641152	124641685	ENSG00000189319	0	inside	102584	FAM53B	0.986065	2.14942	14.6702	0.000128057	0.0178107
All_peak_33797	2	105968453	105968787	NA	NA	NA	NA	NA	1.54307	1.4725	14.6508	0.000129377	0.017934
All_peak_36912	20	5488892	5489211	NA	NA	NA	NA	NA	1.57874	0.909811	14.6437	0.000129865	0.0179417
All_peak_49089	5	50352427	50352813	NA	NA	NA	NA	NA	-1.50703	1.54321	14.5897	0.000133643	0.0183496
All_peak_50818	5	138000246	138000396	ENSG00000031003	0	inside	51565	FAM13B	1.6665	0.0156398	14.5889	0.000133702	0.0183496
All_peak_31745	2	16750600	16751063	ENSG00000223536	0	inside	22477	AC008069.1	-0.968987	2.78417	14.5686	0.00013515	0.0184267
All_peak_38306	21	6043712	6043971	NA	NA	NA	NA	NA	1.3895	0.942753	14.5637	0.0001355	0.0184267
All_peak_55001	6	118367329	118367836	NA	NA	NA	NA	NA	-1.20781	1.94892	14.5623	0.000135599	0.0184267
All_peak_23220	16	29607477	29607668	NA	NA	NA	NA	NA	1.74303	0.518533	14.5547	0.000136147	0.0184409
All_peak_41350	3	40366870	40367163	ENSG00000223797	0	inside	86166	ENTPD3-AS1	1.39277	0.534073	14.548	0.000136632	0.0184462
All_peak_61563	8	81588002	81588230	NA	NA	NA	NA	NA	-1.82399	-0.0447867	14.5316	0.000137832	0.0185344
All_peak_43799	3	156148929	156149266	ENSG00000169282	0	inside	111229	KCNAB1	1.61107	0.554367	14.5268	0.00013818	0.0185344
All_peak_28410	18	59882821	59882929	NA	NA	NA	NA	NA	1.96545	-0.685432	14.5174	0.000138874	0.0185674
All_peak_50698	5	134437951	134438393	ENSG00000250994	0	inside	1241	AC005355.1	1.24413	1.55333	14.4698	0.000142427	0.0189813
All_peak_40941	3	17809047	17809333	ENSG00000131374	0	inside	635484	TBC1D5	1.36143	1.57733	14.4529	0.000143707	0.0190904
All_peak_36183	2	224008684	224009024	ENSG00000135919	0	inside	30295	SERPINE2	1.50353	0.74798	14.4371	0.000144916	0.0191896
All_peak_3205	1	114109085	114109266	ENSG00000134207	0	inside	44653	SYT6	2.20694	0.166549	14.4242	0.000145916	0.0192604
All_peak_57449	7	43572507	43572835	NA	NA	NA	NA	NA	1.09565	1.59874	14.308	0.000155208	0.0204219
All_peak_55066	6	121666832	121667081	NA	NA	NA	NA	NA	2.09582	0.479149	14.2795	0.000157576	0.0206678
All_peak_51244	5	149485700	149486065	NA	NA	NA	NA	NA	1.66732	0.867948	14.271	0.000158288	0.0206958
All_peak_52652	6	14922414	14922648	ENSG00000234261	0	inside	167355	RP11-146I2.1	1.88115	-0.581235	14.2626	0.000158995	0.0207228
All_peak_21735	15	81099145	81099427	ENSG00000156206	0	inside	92113	C15orf26	-1.20478	1.80203	14.2519	0.000159902	0.0207322
All_peak_50744	5	135135889	135136439	ENSG00000248482	4640	upstream	4641	CTC-276P9.3	0.866064	3.29761	14.2499	0.000160067	0.0207322
All_peak_3260	1	116483601	116483828	ENSG00000233154	4759	upstream	4760	RP4-655J12.4	1.38415	0.415326	14.23	0.000161769	0.0208873
All_peak_64122	9	67634989	67635404	NA	NA	NA	NA	NA	2.15228	1.30283	14.2128	0.000163256	0.0210138
All_peak_15289	12	86903231	86903503	NA	NA	NA	NA	NA	1.23404	0.786676	14.1479	0.000168983	0.0216834
All_peak_35032	2	174074866	174075143	ENSG00000138430	0	inside	173555	OLA1	-1.4936	1.18386	14.1404	0.000169658	0.0216834
All_peak_5162	1	193068007	193068645	ENSG00000116747	0	inside	8586	TROVE2	0.778143	3.26033	14.1354	0.000170113	0.0216834
All_peak_56720	7	10723916	10724227	NA	NA	NA	NA	NA	1.81359	0.171713	14.1306	0.00017055	0.0216834
All_peak_52154	6	147815	147923	ENSG00000217929	2732	upstream	2733	CICP18	-1.36377	0.460247	14.0756	0.00017561	0.0222584
All_peak_3201	1	114078216	114078441	NA	NA	NA	NA	NA	1.49599	0.66565	14.0468	0.000178313	0.0225321
All_peak_8932	10	98361112	98361726	NA	NA	NA	NA	NA	1.00664	2.90117	13.9915	0.000183636	0.0230967
All_peak_9803	10	132364369	132364564	ENSG00000148814	0	inside	32216	LRRC27	-2.64256	1.96826	13.9856	0.000184213	0.0230967
All_peak_46537	4	89868395	89868607	NA	NA	NA	NA	NA	1.34587	0.457778	13.9797	0.000184798	0.0230967
All_peak_36495	2	235692550	235693041	ENSG00000157985	0	inside	198462	AGAP1	-1.66292	2.22805	13.9775	0.00018501	0.0230967
All_peak_66707	KI270733.1	168079	168386	ENSG00000276312	772	downstream	862	pRNA	-1.60647	6.33625	13.9672	0.000186031	0.0231544
All_peak_6865	10	3668363	3668558	NA	NA	NA	NA	NA	1.86569	0.135368	13.9417	0.000188569	0.0233633
All_peak_41793	3	52174938	52175425	NA	NA	NA	NA	NA	0.744337	3.0383	13.9364	0.000189099	0.0233633
All_peak_59001	7	117157324	117158080	ENSG00000004866	0	inside	204087	ST7	0.918769	2.26611	13.9291	0.000189837	0.0233633
All_peak_17871	13	99307843	99308288	ENSG00000169508	438	upstream	439	GPR183	1.38402	0.733108	13.9278	0.000189964	0.0233633
All_peak_19822	14	95501063	95501384	NA	NA	NA	NA	NA	1.92765	0.316254	13.9208	0.000190679	0.0233818
All_peak_17933	13	101751444	101751846	ENSG00000102466	0	inside	650611	FGF14	1.80647	0.589389	13.911	0.000191676	0.0234348
All_peak_53888	6	43926748	43926981	NA	NA	NA	NA	NA	1.47631	0.653549	13.8787	0.000194998	0.023712
All_peak_59069	7	122100017	122100596	ENSG00000008311	0	inside	43684	AASS	1.35337	1.68037	13.8721	0.000195677	0.023712
All_peak_9903	11	236799	237268	ENSG00000142082	0	overlapStart	131	SIRT3	-0.0962614	2.56183	0.154429	0.694339	0.975598
All_peak_38046	20	56374050	56374253	ENSG00000087586	0	inside	18084	AURKA	1.54564	-0.221039	13.8668	0.000196232	0.023712
All_peak_26767	17	62234063	62234452	ENSG00000266365	0	inside	12701	RP11-51L5.3	-1.01401	1.43208	13.8088	0.000202389	0.0243849
All_peak_63492	9	32533257	32533698	NA	NA	NA	NA	NA	-1.29525	1.50536	13.802	0.00020312	0.0244021
All_peak_9905	11	267537	267673	NA	NA	NA	NA	NA	-0.0230452	-0.463065	0.00250775	0.960061	0.997778
All_peak_66811	KI270744.1	122604	122733	NA	NA	NA	NA	NA	0.830021	2.85995	13.7875	0.000204699	0.02445
All_peak_42673	3	112698534	112698771	ENSG00000242308	828	upstream	829	RP11-572C15.3	-1.49696	0.607111	13.7797	0.000205541	0.02448
All_peak_650	1	19203506	19203705	ENSG00000127481	0	inside	6571	UBR4	1.68174	-0.00617957	13.7665	0.000206998	0.024583
All_peak_9906	11	267961	268115	NA	NA	NA	NA	NA	-1.07289	-0.5876	3.40028	0.0651853	0.570106
All_peak_53606	6	36975913	36976160	ENSG00000137409	0	inside	10138	MTCH1	-1.38751	0.256037	13.726	0.000211509	0.0249755
All_peak_36936	20	5719939	5720398	NA	NA	NA	NA	NA	1.34431	1.73736	13.7056	0.000213814	0.025176
All_peak_36998	20	10219479	10219726	ENSG00000132639	0	inside	650	SNAP25	-2.28111	-0.210024	13.6967	0.000214833	0.0252243
All_peak_40868	3	15753165	15753569	ENSG00000206560	0	inside	106202	ANKRD28	1.61778	0.297047	13.681	0.000216633	0.0252957
All_peak_52617	6	14039169	14039391	NA	NA	NA	NA	NA	2.39641	-0.222086	13.6808	0.000216662	0.0252957
All_peak_23577	16	46883820	46884601	ENSG00000166123	0	overlapStart	223	GPT2	0.973349	3.54614	13.6538	0.000219797	0.0254523
All_peak_44599	3	190566369	190566851	ENSG00000196083	0	inside	52319	IL1RAP	1.29082	2.05495	13.6518	0.000220025	0.0254523
All_peak_32874	2	65527390	65527740	ENSG00000204929	0	inside	90680	AC074391.1	-0.970352	2.2091	13.6499	0.000220256	0.0254523
All_peak_55113	6	124795781	124796169	ENSG00000188580	0	inside	991641	NKAIN2	1.54913	0.604522	13.6481	0.000220459	0.0254523
All_peak_34627	2	156517498	156517750	ENSG00000115159	0	inside	82209	GPD2	1.93725	0.33541	13.6375	0.000221718	0.0255265
All_peak_24800	17	1486922	1487024	ENSG00000197879	0	inside	5788	MYO1C	-1.61578	0.0466831	13.6317	0.000222398	0.0255339
All_peak_32036	2	28356095	28356400	NA	NA	NA	NA	NA	0.982001	2.19295	13.6072	0.000225322	0.0257982
All_peak_2202	1	64481453	64481645	ENSG00000158966	0	inside	10662	CACHD1	-2.09611	-0.36111	13.5955	0.000226734	0.0258883
All_peak_59429	7	138935543	138935801	ENSG00000122778	0	inside	45517	KIAA1549	1.19788	0.8553	13.5584	0.000231253	0.0263318
All_peak_25687	17	29677932	29678141	ENSG00000264031	0	inside	117386	ABHD15-AS1	1.95065	-0.0708136	13.5452	0.000232881	0.0264444
All_peak_15076	12	68899765	68899990	ENSG00000135678	0	inside	71580	CPM	1.70676	-0.548518	13.5342	0.000234259	0.0265282
All_peak_60900	8	38892136	38892264	NA	NA	NA	NA	NA	3.29654	-0.900914	13.5257	0.000235325	0.0265288
All_peak_62542	8	125664279	125664757	NA	NA	NA	NA	NA	1.33845	1.51184	13.5239	0.000235544	0.0265288
All_peak_3433	1	121519088	121519867	ENSG00000231752	0	overlapStart	23	EMBP1	-1.01518	2.16384	13.4938	0.000239354	0.026766
All_peak_9907	11	268780	269066	NA	NA	NA	NA	NA	-0.302661	0.347224	0.698677	0.403229	0.915458
All_peak_46846	4	110208497	110208687	NA	NA	NA	NA	NA	2.0165	-0.243424	13.484	0.000240611	0.026766
All_peak_62422	8	123072414	123073200	ENSG00000156787	0	inside	30447	TBC1D31	0.675882	3.63938	13.4824	0.000240812	0.026766
All_peak_41944	3	57951523	57951747	NA	NA	NA	NA	NA	1.75431	0.717141	13.4765	0.000241565	0.026766
All_peak_6901	10	4982003	4982343	ENSG00000187134	0	inside	18751	AKR1C1	1.63168	0.479716	13.4764	0.000241586	0.026766
All_peak_64700	9	93119931	93120274	ENSG00000131669	1214	downstream	14014	NINJ1	1.35861	1.48751	13.4718	0.000242171	0.026766
All_peak_53017	6	26529409	26529646	ENSG00000261353	2005	downstream	2347	CTA-14H9.5	-1.48941	0.208251	13.4396	0.000246374	0.0271582
All_peak_9910	11	289045	289202	ENSG00000142102	0	overlapStart	67	ATHL1	-0.640804	-0.181649	1.00743	0.31552	0.872871
All_peak_38734	21	30227808	30228098	NA	NA	NA	NA	NA	1.276	0.96026	13.4182	0.000249193	0.0273106
All_peak_51157	5	146966137	146966466	ENSG00000156475	0	inside	118318	PPP2R2B	1.07429	1.24424	13.4091	0.000250405	0.0273106
All_peak_48057	4	179725891	179726100	NA	NA	NA	NA	NA	1.91538	-0.417873	13.409	0.000250419	0.0273106
All_peak_58153	7	80467107	80467352	ENSG00000214415	0	inside	44668	GNAT3	2.06557	-0.239759	13.4043	0.000251051	0.0273106
All_peak_52262	6	3292075	3292205	ENSG00000180822	0	inside	60673	PSMG4	2.47793	-0.541994	13.3954	0.000252248	0.0273528
All_peak_62717	8	133858355	133858602	NA	NA	NA	NA	NA	2.27261	0.0314466	13.3916	0.000252759	0.0273528
All_peak_61375	8	68152798	68153064	ENSG00000046889	0	inside	200681	PREX2	1.77432	0.514532	13.3861	0.000253493	0.0273607
All_peak_60888	8	38770362	38770660	ENSG00000147526	0	inside	42177	TACC1	1.49717	0.760845	13.3696	0.000255742	0.0274569
All_peak_415	1	11298838	11299089	ENSG00000120942	2789	downstream	25633	UBIAD1	-1.70824	0.247574	13.3659	0.000256235	0.0274569
All_peak_50622	5	132426649	132427088	ENSG00000238160	0	overlapStart	64	AC116366.5	1.31945	1.87512	13.362	0.00025678	0.0274569
All_peak_46135	4	74531926	74532201	NA	NA	NA	NA	NA	1.93832	-0.0821009	13.3558	0.000257624	0.0274569
All_peak_17685	13	88909052	88909465	NA	NA	NA	NA	NA	1.31568	1.60606	13.3459	0.000258992	0.0274569
All_peak_7593	10	40614735	40614825	NA	NA	NA	NA	NA	4.04765	0.419665	13.3445	0.000259178	0.0274569
All_peak_65592	9	127949900	127950060	ENSG00000167106	0	inside	30453	FAM102A	1.97728	-0.280674	13.3433	0.000259345	0.0274569
All_peak_69330	Y	11324616	11324713	ENSG00000259029	1793	downstream	3060	DUX4L18	0.442331	3.70773	5.61147	0.0178433	0.322854
All_peak_17502	13	73221450	73221705	NA	NA	NA	NA	NA	1.76323	0.800289	13.3359	0.000260368	0.0274569
All_peak_23713	16	56038772	56039102	NA	NA	NA	NA	NA	-1.5825	0.224844	13.3312	0.000261021	0.0274569
All_peak_30792	19	48780866	48781068	NA	NA	NA	NA	NA	2.02843	-0.268801	13.3266	0.000261671	0.0274569
All_peak_9911	11	311106	311251	ENSG00000254910	0	overlapStart	34	RP11-326C3.7	-0.188298	0.438172	0.190196	0.662754	0.971588
All_peak_35298	2	187516657	187516882	ENSG00000003436	0	inside	48878	TFPI	-2.10616	0.298838	13.3129	0.000263587	0.0275187
All_peak_18012	13	109424125	109424399	NA	NA	NA	NA	NA	-4.35354	7.18811	13.2962	0.000265947	0.027694
All_peak_9001	10	100528872	100529099	ENSG00000166135	0	overlapStart	27	HIF1AN	1.29864	-0.129934	13.2916	0.000266603	0.027694
All_peak_5087	1	186288413	186288782	NA	NA	NA	NA	NA	1.58286	0.0979165	13.2831	0.000267809	0.0277497
All_peak_41508	3	45981401	45981626	ENSG00000163820	0	inside	14198	FYCO1	1.10974	0.992347	13.2597	0.000271177	0.0280019
All_peak_9912	11	318438	318721	ENSG00000251661	0	overlapStart	81	RP11-326C3.11	-0.0852242	0.909978	0.0589534	0.808158	0.987827
All_peak_28450	18	62485699	62485980	NA	NA	NA	NA	NA	1.46128	0.322406	13.2477	0.000272916	0.0280684
All_peak_43834	3	157128135	157128662	NA	NA	NA	NA	NA	1.27548	2.2998	13.2332	0.000275032	0.028216
All_peak_48836	5	37182796	37183027	ENSG00000197603	0	inside	66401	C5orf42	1.39048	0.749942	13.2202	0.000276944	0.0283057
All_peak_46120	4	74230842	74231229	ENSG00000163738	0	inside	116669	MTHFD2L	1.50053	0.565856	13.218	0.000277273	0.0283057
All_peak_69325	Y	11313113	11313256	ENSG00000259154	1664	upstream	1665	DUX4L17	0.658162	4.11798	5.28378	0.0215249	0.355012
All_peak_7335	10	24901831	24902520	ENSG00000099256	0	inside	50084	PRTFDC1	0.877648	2.79758	13.1916	0.000281201	0.0285396
All_peak_66231	GL000220.1	137665	137788	NA	NA	NA	NA	NA	3.18781	3.0746	13.1888	0.00028163	0.0285396
All_peak_7624	10	41883684	41883770	NA	NA	NA	NA	NA	-1.53417	2.34574	13.1744	0.000283796	0.028689
All_peak_66812	KI270744.1	123013	123104	NA	NA	NA	NA	NA	1.21074	2.15112	13.1566	0.000286507	0.0288926
All_peak_2081	1	59814347	59815229	ENSG00000134709	0	overlapStart	438	HOOK1	0.962839	2.97685	13.138	0.000289368	0.028993
All_peak_16729	13	26435248	26435521	NA	NA	NA	NA	NA	-1.6789	0.175	13.1302	0.00029058	0.028993
All_peak_8293	10	73713927	73714208	ENSG00000272140	346	upstream	347	RP11-574K11.29	1.62492	0.880607	13.1288	0.000290792	0.028993
All_peak_27159	17	76405805	76406287	ENSG00000175931	0	inside	46919	UBE2O	1.26497	1.67386	13.1219	0.000291858	0.028993
All_peak_47614	4	153773249	153773851	NA	NA	NA	NA	NA	-0.823739	2.58935	13.1211	0.000291984	0.028993
All_peak_18577	14	32331326	32331483	ENSG00000151320	0	inside	2054	AKAP6	-1.63843	-0.334491	13.1197	0.000292208	0.028993
All_peak_32487	2	47026824	47027121	ENSG00000068724	0	inside	110668	TTC7A	-0.992911	1.3979	13.1185	0.0002924	0.028993
All_peak_3641	1	145465187	145466120	ENSG00000270722	0	includeFeature	340	U1	-0.717386	3.59534	13.1058	0.00029438	0.029081
All_peak_61534	8	80412320	80412470	NA	NA	NA	NA	NA	-1.66183	-0.0872856	13.1038	0.00029469	0.029081
All_peak_26121	17	42516346	42516506	ENSG00000265611	2039	downstream	2159	MIR5010	1.39153	0.230302	13.068	0.00030039	0.029463
All_peak_14219	12	41363609	41363761	ENSG00000165966	0	inside	175162	PDZRN4	-0.814348	2.79054	13.0671	0.00030053	0.029463
All_peak_13652	12	8219831	8219972	ENSG00000244050	920	upstream	921	RP11-266K4.1	-1.99841	-0.276432	13.0661	0.000300693	0.029463
All_peak_2025	1	56578689	56579247	ENSG00000162407	0	inside	66054	PPAP2B	-1.55382	0.699061	13.0547	0.000302522	0.0295154
All_peak_69323	Y	11312525	11312643	ENSG00000259154	2277	upstream	2278	DUX4L17	0.626553	4.18932	4.85821	0.0275149	0.394879
All_peak_24284	16	75304537	75304934	ENSG00000153774	0	inside	128551	CFDP1	1.03279	2.1161	13.0495	0.000303365	0.0295154
All_peak_37801	20	45878444	45878587	ENSG00000168612	2639	upstream	2640	ZSWIM1	-1.42497	0.154828	13.0392	0.000305038	0.0296087
All_peak_15988	12	116164488	116164757	ENSG00000257979	4287	upstream	4288	SNRPGP18	1.88216	0.0469292	13.0323	0.00030617	0.0296492
All_peak_42159	3	71982553	71983058	NA	NA	NA	NA	NA	1.33909	1.93424	13.0238	0.000307554	0.0297138
All_peak_69328	Y	11318649	11318887	ENSG00000276079	2289	downstream	2372	AC134882.2	0.499418	4.31181	4.73479	0.0295585	0.408338
All_peak_33442	2	88748083	88748229	ENSG00000153574	0	inside	56440	RPIA	-2.06511	-0.65621	13.0068	0.00031036	0.0298445
All_peak_21831	15	84142903	84143235	NA	NA	NA	NA	NA	1.21978	1.10147	13.0001	0.000311469	0.0298445
All_peak_55209	6	127938843	127939019	NA	NA	NA	NA	NA	1.41105	0.419637	12.9982	0.000311787	0.0298445
All_peak_58640	7	101173507	101173758	ENSG00000167011	0	inside	6518	NAT16	1.42928	0.352272	12.9578	0.000318583	0.0303806
All_peak_39040	21	43494607	43494856	NA	NA	NA	NA	NA	1.3486	0.925258	12.9563	0.000318854	0.0303806
All_peak_59874	7	152424391	152424617	ENSG00000055609	0	inside	11388	KMT2C	-1.31198	0.0871921	12.9416	0.000321355	0.0305165
All_peak_9913	11	325370	325506	ENSG00000270030	196	downstream	788	RP11-326C3.13	0.134672	-0.740957	0.0555155	0.81373	0.988186
All_peak_47674	4	156946576	156946882	ENSG00000145431	0	inside	24512	PDGFC	1.02715	1.90683	12.923	0.000324575	0.0306136
All_peak_6355	1	232950247	232950851	ENSG00000135778	0	overlapStart	246	NTPCR	-0.762196	2.6902	12.9212	0.000324876	0.0306136
All_peak_24151	16	70746155	70746341	ENSG00000260156	715	upstream	716	RP11-394B2.6	1.44948	0.23325	12.9206	0.000324992	0.0306136
All_peak_31732	2	16413331	16413641	ENSG00000224400	0	inside	59076	AC010880.1	1.65001	1.13956	12.8836	0.000331479	0.0311538
All_peak_51737	5	171477238	171477453	NA	NA	NA	NA	NA	-1.14538	0.665977	12.8619	0.000335345	0.0313809
All_peak_9914	11	329444	329705	ENSG00000142089	1907	upstream	1908	IFITM3	0.0763756	0.109666	0.0173244	0.895283	0.995207
All_peak_41596	3	48208095	48208369	NA	NA	NA	NA	NA	-1.49868	0.908463	12.8533	0.000336883	0.0313809
All_peak_45440	4	31349893	31350260	ENSG00000278814	19	upstream	20	AC104071.1	-1.24454	1.41316	12.8531	0.000336924	0.0313809
All_peak_5137	1	191889008	191889559	ENSG00000223344	0	inside	670	RP11-541F9.1	1.09459	1.60335	12.8368	0.000339869	0.0315842
All_peak_9915	11	398570	398658	ENSG00000184363	0	inside	5957	PKP3	-1.35073	1.80079	2.45769	0.116951	0.688651
All_peak_57592	7	47408190	47408462	ENSG00000136205	0	inside	174096	TNS3	-1.47969	0.374325	12.8163	0.000343606	0.0317889
All_peak_40660	3	9884554	9884807	ENSG00000187288	4300	upstream	4301	CIDEC	1.30301	1.13183	12.7642	0.000353311	0.0324754
All_peak_23468	16	33656492	33656740	NA	NA	NA	NA	NA	1.25451	1.21109	12.7639	0.000353366	0.0324754
All_peak_36096	2	219362618	219362834	ENSG00000232789	3635	upstream	3636	AC053503.2	1.83372	0.519754	12.7603	0.000354063	0.0324754
All_peak_7830	10	47515213	47515383	ENSG00000204172	0	inside	34367	AGAP10	1.27148	0.97705	12.7552	0.000355011	0.0324754
All_peak_37014	20	10523527	10523732	ENSG00000149346	0	inside	88225	SLX4IP	1.69907	0.0228753	12.7538	0.000355281	0.0324754
All_peak_28513	18	67454007	67454192	NA	NA	NA	NA	NA	-1.86347	-0.173525	12.7515	0.000355727	0.0324754
All_peak_38789	21	33069910	33070735	ENSG00000184221	0	overlapStart	233	OLIG1	-1.06962	1.91271	12.7264	0.000360537	0.0328421
All_peak_264	1	6426419	6426583	ENSG00000187017	0	inside	1632	ESPN	1.13894	0.791155	12.69	0.000367625	0.0334143
All_peak_46867	4	112113077	112113380	NA	NA	NA	NA	NA	1.48057	0.346367	12.659	0.00037376	0.0338977
All_peak_26533	17	50933525	50933822	ENSG00000247011	1166	downstream	10891	RP11-700H6.1	1.2782	0.829724	12.6525	0.000375072	0.0339424
All_peak_28207	18	48781206	48781669	ENSG00000134030	0	inside	242161	CTIF	0.958129	2.8289	12.6406	0.000377464	0.0340844
All_peak_6552	1	241527110	241527466	ENSG00000117009	4667	upstream	4668	KMO	1.30545	1.89656	12.6223	0.000381165	0.0343438
All_peak_29220	19	8362062	8362283	ENSG00000167772	1005	upstream	1006	ANGPTL4	1.47064	-0.0847922	12.6171	0.00038224	0.0343524
All_peak_57279	7	34996693	34997086	ENSG00000173852	0	inside	41185	DPY19L1	1.12902	1.46768	12.6138	0.000382919	0.0343524
All_peak_32804	2	64212985	64213295	ENSG00000270354	4269	upstream	4270	RP11-547M24.1	1.36761	0.0701726	12.571	0.000391773	0.0350709
All_peak_13422	12	1669072	1669405	NA	NA	NA	NA	NA	1.48851	0.325331	12.5421	0.000397874	0.0355403
All_peak_35244	2	183010133	183010480	ENSG00000061676	0	inside	28378	NCKAP1	1.05954	2.67167	12.5357	0.000399247	0.0355862
All_peak_44887	3	197736620	197737320	ENSG00000122068	0	overlapStart	141	FYTTD1	0.534408	4.24721	12.5316	0.000400121	0.0355876
All_peak_35495	2	196234746	196234939	ENSG00000138411	0	inside	358753	HECW2	1.68142	0.213951	12.5203	0.000402561	0.035728
All_peak_33065	2	71742977	71743177	NA	NA	NA	NA	NA	1.66481	-0.0380202	12.4918	0.000408753	0.036146
All_peak_9170	10	103618614	103619251	ENSG00000107957	0	inside	236292	SH3PXD2A	0.798644	2.91474	12.4811	0.000411091	0.036146
All_peak_66750	KI270739.1	31108	31213	NA	NA	NA	NA	NA	-1.77449	2.66734	12.4806	0.000411191	0.036146
All_peak_14753	12	56256643	56256909	ENSG00000139645	0	inside	1482	ANKRD52	1.27121	0.722056	12.4788	0.000411591	0.036146
All_peak_9916	11	398722	398818	ENSG00000184363	0	inside	6109	PKP3	-1.00092	1.3325	3.93424	0.0473125	0.504882
All_peak_9311	10	110398629	110398992	NA	NA	NA	NA	NA	1.36001	1.78819	12.4747	0.000412505	0.036146
All_peak_63141	9	4834340	4834527	ENSG00000281007	0	inside	185	AL158147.2	1.61174	0.051579	12.4516	0.000417629	0.0364854
All_peak_18401	14	23078610	23079025	ENSG00000100813	0	inside	16589	ACIN1	1.17695	1.61205	12.4483	0.000418365	0.0364854
All_peak_47359	4	143839499	143839767	ENSG00000246448	0	inside	139243	RP13-578N3.3	-1.66624	1.40507	12.4454	0.000419019	0.0364854
All_peak_50907	5	139669859	139670240	ENSG00000171604	0	inside	22561	CXXC5	0.984234	2.19955	12.415	0.000425898	0.0370067
All_peak_8442	10	79904652	79905192	ENSG00000242600	0	overlapStart	245	MBL1P	-1.12709	1.37776	12.3928	0.000430982	0.0373564
All_peak_9544	10	119555226	119555498	NA	NA	NA	NA	NA	-1.32402	0.450975	12.3896	0.000431725	0.0373564
All_peak_59524	7	140502042	140502412	NA	NA	NA	NA	NA	1.06671	2.03313	12.3736	0.000435454	0.0376005
All_peak_44494	3	186700098	186700779	ENSG00000226724	0	inside	1579	RP11-795A2.3	1.00573	1.7676	12.3509	0.000440764	0.0379799
All_peak_862	1	24930226	24930495	ENSG00000020633	0	inside	34626	RUNX3	-1.40467	0.449543	12.3269	0.000446466	0.0383914
All_peak_40280	22	43110531	43110702	ENSG00000100290	45	upstream	46	BIK	-2.07409	-0.389857	12.3173	0.000448778	0.0385103
All_peak_50905	5	139661065	139661529	ENSG00000171604	0	inside	13767	CXXC5	0.724513	3.14652	12.291	0.000455141	0.0389756
All_peak_57387	7	38902553	38902698	ENSG00000006715	0	inside	29696	VPS41	-2.2061	-0.39329	12.281	0.000457591	0.0391047
All_peak_49888	5	90558452	90558966	ENSG00000164199	0	inside	29109	GPR98	1.59295	1.64453	12.2634	0.00046193	0.0393942
All_peak_7334	10	24897254	24897701	ENSG00000099256	0	inside	54903	PRTFDC1	0.995554	1.6128	12.2311	0.00046999	0.0399993
All_peak_35075	2	176002716	176002998	ENSG00000144320	0	overlapStart	122	KIAA1715	0.982267	1.69398	12.227	0.00047103	0.0400057
All_peak_62599	8	128035154	128035450	ENSG00000249859	0	inside	240622	PVT1	1.10526	1.19589	12.2056	0.000476466	0.0403846
All_peak_43082	3	129195794	129196164	NA	NA	NA	NA	NA	1.05983	0.812888	12.1967	0.000478744	0.0404949
All_peak_59860	7	152011473	152011749	ENSG00000106648	0	inside	55095	GALNTL5	-1.6256	0.0145148	12.1788	0.000483359	0.0407274
All_peak_48419	5	5487712	5487887	ENSG00000164151	0	inside	67049	ICE1	-1.34195	0.0093006	12.1734	0.000484768	0.0407274
All_peak_56536	7	4738784	4738975	ENSG00000164916	0	inside	56476	FOXK1	1.8349	-0.47293	12.171	0.000485379	0.0407274
All_peak_47940	4	171812307	171813674	ENSG00000174473	0	inside	54	GALNTL6	-0.949402	3.31053	12.1675	0.000486284	0.0407274
All_peak_28420	18	60053782	60054085	NA	NA	NA	NA	NA	1.79339	0.819474	12.1646	0.000487043	0.0407274
All_peak_37151	20	21323724	21323937	ENSG00000088930	0	inside	20421	XRN2	1.2735	0.538849	12.1633	0.000487389	0.0407274
All_peak_19871	14	98198380	98198632	ENSG00000259097	0	inside	6511	RP11-61O1.1	1.85677	0.721763	12.1263	0.000497158	0.0414602
All_peak_1853	1	51331271	51331674	ENSG00000261664	0	inside	1618	TTC39A-AS1	0.875712	1.77868	12.1083	0.000501985	0.0417787
All_peak_49383	5	67815776	67816027	ENSG00000249894	0	inside	74069	RP11-434D9.2	2.11301	0.188965	12.0856	0.000508138	0.0421897
All_peak_33783	2	105396824	105397056	ENSG00000115641	0	inside	41457	FHL2	1.09622	1.7129	12.0796	0.000509777	0.0421897
All_peak_37143	20	20946356	20946666	NA	NA	NA	NA	NA	-1.47204	1.02097	12.0785	0.000510068	0.0421897
All_peak_56723	7	10734625	10734977	NA	NA	NA	NA	NA	1.2262	1.45903	12.0751	0.000510996	0.0421897
All_peak_18930	14	56199149	56199446	ENSG00000139946	0	inside	81336	PELI2	1.40476	1.26409	12.0214	0.000525933	0.0433367
All_peak_40561	3	4989339	4989764	NA	NA	NA	NA	NA	-0.751118	3.08687	12.0115	0.000528727	0.0434805
All_peak_4010	1	153059363	153059736	ENSG00000241794	1826	upstream	1827	SPRR2A	-1.22729	1.07833	12.0025	0.000531286	0.0436044
All_peak_32196	2	36450067	36450249	ENSG00000150938	0	inside	94142	CRIM1	-2.26739	-0.243783	11.9862	0.000535972	0.0437789
All_peak_52656	6	15036714	15037283	ENSG00000234261	0	inside	52720	RP11-146I2.1	0.759058	3.16126	11.986	0.000536018	0.0437789
All_peak_4657	1	168398873	168399478	ENSG00000228697	1350	downstream	23178	RP5-968D22.1	1.17658	1.76343	11.9815	0.000537313	0.0437789
All_peak_7634	10	42073498	42073591	NA	NA	NA	NA	NA	2.16132	2.29967	11.9804	0.000537637	0.0437789
All_peak_33245	2	83039507	83039676	NA	NA	NA	NA	NA	1.98692	-0.0436575	11.9667	0.000541611	0.0439375
All_peak_46250	4	78810220	78810450	ENSG00000138756	0	inside	33879	BMP2K	-1.28375	0.195631	11.9663	0.000541706	0.0439375
All_peak_9917	11	406989	407085	ENSG00000185187	0	inside	10370	SIGIRR	-0.0866429	0.0269445	0.0399992	0.841482	0.990243
All_peak_7636	10	42079353	42079452	NA	NA	NA	NA	NA	2.77555	2.17594	11.9573	0.000544343	0.0439793
All_peak_19462	14	77303729	77303955	ENSG00000009830	0	inside	16929	POMT2	1.33489	0.764942	11.9508	0.000546241	0.0440468
All_peak_62168	8	107751632	107752020	NA	NA	NA	NA	NA	1.70286	0.775771	11.9441	0.000548212	0.0441199
All_peak_24739	17	117780	117942	ENSG00000280136	0	inside	636	RP11-1228E12.2	-1.94036	1.35972	11.9294	0.00055254	0.044382
All_peak_43634	3	150687722	150687957	ENSG00000163645	0	inside	16014	ERICH6	-1.87108	0.188748	11.9147	0.000556928	0.0445256
All_peak_51262	5	149805898	149806119	ENSG00000155846	0	inside	75601	PPARGC1B	1.27278	0.906356	11.9127	0.000557531	0.0445256
All_peak_13992	12	26691584	26691823	ENSG00000123104	0	inside	141375	ITPR2	1.32505	0.505336	11.9126	0.00055755	0.0445256
All_peak_69321	Y	11310667	11310841	ENSG00000273534	2316	downstream	2394	AC134882.1	0.558521	4.08392	4.454	0.0348196	0.438926
All_peak_17870	13	99307367	99307566	ENSG00000169508	0	overlapStart	37	GPR183	1.51594	0.253353	11.9005	0.000561198	0.0446051
All_peak_59811	7	151039031	151039858	ENSG00000197150	0	inside	10610	ABCB8	0.558744	3.82874	11.896	0.00056254	0.0446051
All_peak_69329	Y	11318965	11319076	ENSG00000259029	2480	upstream	2481	DUX4L18	0.492164	4.00586	4.37392	0.0364929	0.449994
All_peak_17500	13	73060946	73061099	ENSG00000102554	0	inside	5971	KLF5	1.54464	0.44317	11.8899	0.000564399	0.0446425
All_peak_40465	22	50397804	50397951	ENSG00000238604	868	upstream	869	Y_RNA	-1.60314	0.746199	11.8832	0.000566417	0.0446886
All_peak_42869	3	123386126	123386316	ENSG00000173175	0	inside	63442	ADCY5	1.22683	-0.162699	11.878	0.000568013	0.0446886
All_peak_44864	3	197428235	197428436	NA	NA	NA	NA	NA	-1.16869	0.50292	11.8728	0.000569593	0.0446886
All_peak_23865	16	58792258	58792573	ENSG00000245768	0	inside	58347	RP11-410D17.2	1.10824	1.46272	11.8724	0.000569713	0.0446886
All_peak_61042	8	48554862	48555185	ENSG00000253688	0	inside	1256	RP11-567J20.2	1.65044	1.20985	11.8674	0.000571262	0.0446886
All_peak_55110	6	124765326	124765670	ENSG00000188580	0	inside	961186	NKAIN2	1.26245	2.16335	11.8667	0.000571452	0.0446886
All_peak_30913	19	50329023	50329651	ENSG00000131408	1	upstream	2	NR1H2	1.00148	2.98756	11.8583	0.000574037	0.0447586
All_peak_63399	9	21070123	21070567	NA	NA	NA	NA	NA	1.36694	1.06912	11.8506	0.000576431	0.0447586
All_peak_46923	4	118265503	118265907	NA	NA	NA	NA	NA	-1.79776	0.329079	11.8502	0.000576537	0.0447586
All_peak_15595	12	100612714	100613127	ENSG00000139354	0	inside	39032	GAS2L3	-0.930414	2.22544	11.8498	0.000576667	0.0447586
All_peak_46651	4	99842446	99842722	ENSG00000279913	1415	upstream	1416	AP001962.3	2.32833	0.33248	11.8461	0.000577831	0.0447652
All_peak_27209	17	77281649	77281817	ENSG00000263718	0	inside	80	RP11-285E9.6	-1.37588	-0.113077	11.8163	0.000587139	0.0454014
All_peak_49300	5	62233521	62233700	NA	NA	NA	NA	NA	1.98494	0.012952	11.7938	0.000594292	0.0458689
All_peak_53571	6	36263760	36263926	ENSG00000180316	0	inside	20558	PNPLA1	-1.92024	-0.338094	11.7861	0.00059675	0.0459731
All_peak_24254	16	75000606	75000745	ENSG00000103091	433	upstream	434	WDR59	-1.32474	-0.0255292	11.7714	0.000601491	0.046213
All_peak_50904	5	139660284	139660481	ENSG00000171604	0	inside	12986	CXXC5	1.78983	0.0833272	11.7695	0.000602095	0.046213
All_peak_3257	1	116429999	116430150	ENSG00000230381	0	inside	3218	RP4-655J12.5	1.55612	0.0227307	11.7478	0.000609151	0.0466682
All_peak_9918	11	407330	407486	ENSG00000185187	0	inside	9969	SIGIRR	0.0573804	0.664028	0.0132984	0.908192	0.996299
All_peak_24281	16	75265970	75266170	ENSG00000050820	0	inside	1883	BCAR1	1.2184	0.512454	11.7308	0.000614728	0.0469219
All_peak_47699	4	158033642	158034192	NA	NA	NA	NA	NA	1.73347	0.720044	11.7165	0.000619489	0.0471985
All_peak_65893	9	134360994	134361145	ENSG00000186350	0	inside	43897	RXRA	1.40877	0.665578	11.7085	0.000622158	0.0473148
All_peak_28577	18	74242480	74243108	ENSG00000260569	1925	upstream	1926	RP11-669I1.1	-0.780989	3.09909	11.7035	0.000623822	0.0473519
All_peak_8073	10	63712296	63712642	ENSG00000228566	0	inside	47633	RP11-170M17.1	1.32802	1.80772	11.7002	0.000624931	0.0473519
All_peak_13529	12	6345478	6345685	ENSG00000067182	641	inside	925	TNFRSF1A	1.5387	0.138215	11.6957	0.000626462	0.0473529
All_peak_681	1	20008390	20008883	NA	NA	NA	NA	NA	0.951943	2.12618	11.6934	0.000627229	0.0473529
All_peak_52450	6	7698056	7698437	NA	NA	NA	NA	NA	1.80732	0.317798	11.6825	0.000630899	0.0475434
All_peak_15679	12	104408593	104408880	NA	NA	NA	NA	NA	1.41831	1.09686	11.6761	0.000633074	0.0476207
All_peak_59971	7	157405034	157405316	ENSG00000105993	0	inside	69654	DNAJB6	1.29133	1.46488	11.6724	0.00063433	0.0476287
All_peak_8388	10	78256158	78256472	ENSG00000230417	0	inside	17904	LINC00856	1.73373	0.32417	11.6515	0.000641521	0.0480816
All_peak_8412	10	79178560	79179172	ENSG00000108175	0	inside	109526	ZMIZ1	0.949966	2.61007	11.6326	0.000648054	0.0484564
All_peak_57219	7	32200661	32201094	ENSG00000154678	0	inside	98235	PDE1C	-1.67514	0.232235	11.6303	0.000648859	0.0484564
All_peak_63377	9	20355129	20355517	ENSG00000171843	0	inside	267026	MLLT3	1.12846	1.60598	11.6224	0.000651632	0.0485759
All_peak_32959	2	68993049	68993212	NA	NA	NA	NA	NA	3.56865	-0.627135	11.592	0.000662358	0.0492868
All_peak_9321	10	110504056	110504609	ENSG00000138166	0	inside	6219	DUSP5	1.46931	1.77123	11.5866	0.000664276	0.049341
All_peak_27312	17	80832927	80833422	ENSG00000141564	0	inside	288109	RPTOR	1.17357	1.24935	11.5771	0.000667685	0.0495055
All_peak_66241	GL000220.1	151290	151684	ENSG00000274030	0	includeFeature	129	AL592188.2	-1.63813	6.59271	11.5512	0.000677066	0.0501113
All_peak_52811	6	20403335	20403808	ENSG00000112242	0	inside	1430	E2F3	0.701312	3.16544	11.5432	0.000679969	0.0502024
All_peak_39887	22	32203307	32203669	ENSG00000128253	0	overlapStart	169	RFPL2	-1.10252	1.96201	11.5412	0.000680719	0.0502024
All_peak_36446	2	233386518	233386830	ENSG00000077044	0	inside	32012	DGKD	1.68527	0.483761	11.5354	0.000682826	0.0502193
All_peak_48512	5	10588855	10589384	ENSG00000164236	0	inside	24526	ANKRD33B	1.49932	1.22996	11.5339	0.000683371	0.0502193
All_peak_2166	1	62622072	62622329	ENSG00000116641	0	inside	66039	DOCK7	1.32795	0.720913	11.5239	0.000687059	0.0503417
All_peak_41024	3	23685727	23686157	NA	NA	NA	NA	NA	1.56809	1.41466	11.5228	0.000687466	0.0503417
All_peak_54481	6	87731953	87732129	NA	NA	NA	NA	NA	1.72547	0.0012781	11.5178	0.000689316	0.0503881
All_peak_51819	5	173714734	173715027	ENSG00000253686	0	inside	31184	LINC01484	1.76848	0.786296	11.5084	0.000692813	0.0505546
All_peak_28524	18	69216452	69216688	ENSG00000264705	2102	downstream	4176	RP11-674P19.2	-1.55671	0.671186	11.5029	0.000694887	0.0506168
All_peak_7640	10	42086044	42086131	NA	NA	NA	NA	NA	2.33395	1.65246	11.4952	0.000697761	0.050737
All_peak_46775	4	107862831	107863061	ENSG00000164023	0	inside	38269	SGMS2	2.40994	-0.161606	11.4901	0.000699673	0.0507869
All_peak_58866	7	107839286	107839522	NA	NA	NA	NA	NA	1.3092	0.54535	11.4556	0.00071278	0.0516257
All_peak_43114	3	129490314	129490521	ENSG00000163913	0	inside	50279	IFT122	1.37769	0.919952	11.4532	0.00071372	0.0516257
All_peak_14900	12	60930210	60930430	NA	NA	NA	NA	NA	-2.10704	-0.0164888	11.4444	0.000717088	0.051779
All_peak_50555	5	131180422	131180689	ENSG00000186687	0	inside	9613	LYRM7	-1.89214	0.211506	11.434	0.000721124	0.0519244
All_peak_24419	16	81696684	81697005	ENSG00000153815	0	inside	251515	CMIP	0.90537	2.05206	11.4328	0.000721607	0.0519244
All_peak_50970	5	140725958	140726315	ENSG00000202515	0	includeFeature	157	VTRNA1-3	1.39607	1.36214	11.4107	0.000730215	0.0524527
All_peak_64253	9	70484339	70484478	NA	NA	NA	NA	NA	1.97457	-0.180089	11.4007	0.000734178	0.0525326
All_peak_65681	9	129178042	129178463	ENSG00000188483	0	overlapStart	201	IER5L	-1.10018	2.14418	11.3972	0.000735549	0.0525326
All_peak_57318	7	36746411	36746950	ENSG00000229424	3736	upstream	3737	AC007349.4	1.38367	1.26706	11.3946	0.000736582	0.0525326
All_peak_65057	9	107708059	107708389	ENSG00000275701	3974	upstream	3975	AL389915.1	1.41499	1.58792	11.394	0.000736805	0.0525326
All_peak_37217	20	25056146	25056242	ENSG00000154930	0	inside	2738	ACSS1	2.12088	-0.346966	11.3918	0.000737684	0.0525326
All_peak_14576	12	53220843	53221264	ENSG00000172819	0	inside	11716	RARG	-1.30728	0.859798	11.3887	0.000738931	0.0525326
All_peak_17552	13	76703297	76703699	NA	NA	NA	NA	NA	-1.47313	0.755251	11.3725	0.000745386	0.0529007
All_peak_27852	18	23312499	23312872	ENSG00000134490	0	inside	125089	TMEM241	1.4666	1.05024	11.3538	0.000752923	0.0532743
All_peak_33789	2	105449059	105449476	NA	NA	NA	NA	NA	-1.32559	0.897069	11.3531	0.000753221	0.0532743
All_peak_41015	3	22555808	22556454	NA	NA	NA	NA	NA	1.15907	2.32357	11.3455	0.000756306	0.0534014
All_peak_42666	3	112308206	112308358	ENSG00000239482	0	inside	5729	RP11-90K6.1	3.68828	-0.312843	11.3226	0.00076569	0.053972
All_peak_51758	5	172147889	172148238	ENSG00000072786	0	inside	40148	STK10	-1.05469	1.23554	11.3182	0.000767513	0.0540087
All_peak_45674	4	48254535	48254925	ENSG00000135605	0	inside	14939	TEC	1.2583	1.00364	11.2935	0.000777807	0.0546403
All_peak_30768	19	48492798	48493725	ENSG00000142235	0	inside	19464	LMTK3	-0.684653	4.1222	11.2876	0.000780261	0.0547096
All_peak_7635	10	42078545	42078631	NA	NA	NA	NA	NA	2.19903	1.74261	11.2848	0.000781434	0.0547096
All_peak_4734	1	172447764	172447945	ENSG00000135845	3678	upstream	3679	PIGC	1.20505	0.636137	11.2689	0.000788174	0.0550884
All_peak_45966	4	67300389	67300787	NA	NA	NA	NA	NA	-1.13037	2.04226	11.25	0.000796246	0.0555588
All_peak_66226	GL000220.1	118598	119120	ENSG00000276736	345	downstream	402	AL592188.6	2.33703	5.15276	11.2468	0.000797585	0.0555588
All_peak_63805	9	40275693	40276340	ENSG00000240240	0	inside	10723	RP11-146D12.2	0.704914	3.98155	11.2234	0.000807728	0.056171
All_peak_33304	2	85602576	85602902	ENSG00000168883	0	overlapStart	46	USP39	1.02263	1.9454	11.2083	0.000814329	0.0565352
All_peak_580	1	16613268	16613876	ENSG00000219481	0	overlapStart	293	NBPF1	-1.0006	2.60232	11.2028	0.000816724	0.0566066
All_peak_3054	1	109822434	109822676	NA	NA	NA	NA	NA	2.01311	0.181447	11.1932	0.000820986	0.0566211
All_peak_34137	2	122193690	122193952	NA	NA	NA	NA	NA	1.58395	0.379391	11.191	0.000821968	0.0566211
All_peak_58069	7	76302485	76302644	ENSG00000106211	0	overlapStart	58	HSPB1	-1.39419	0.0873524	11.19	0.000822397	0.0566211
All_peak_60626	8	26133831	26134350	ENSG00000199620	2529	upstream	2530	RNA5SP258	1.18487	1.43518	11.1893	0.000822713	0.0566211
All_peak_1413	1	39047572	39048135	NA	NA	NA	NA	NA	0.815674	2.67562	11.1856	0.000824356	0.0566211
All_peak_36693	2	242098580	242098892	ENSG00000220804	0	inside	9948	AC093642.5	1.07104	1.23148	11.1838	0.000825129	0.0566211
All_peak_17074	13	41995965	41996365	NA	NA	NA	NA	NA	0.872635	2.7744	11.1791	0.000827249	0.0566727
All_peak_54521	6	89793708	89793848	ENSG00000220871	3749	upstream	3750	DNAJC19P6	1.68037	-0.314656	11.1729	0.000829999	0.0567673
All_peak_44319	3	183247136	183247313	ENSG00000053524	0	inside	181465	MCF2L2	2.09095	-0.249195	11.1645	0.000833771	0.0569313
All_peak_31514	2	9001345	9001496	ENSG00000143797	0	inside	2317	MBOAT2	1.30896	0.269858	11.1466	0.000841856	0.0573888
All_peak_9919	11	448069	448512	ENSG00000174915	0	overlapStart	198	PTDSS2	-0.141536	2.52581	0.232121	0.629956	0.967598
All_peak_47018	4	122285297	122285811	ENSG00000138688	0	inside	132965	KIAA1109	0.720816	2.94554	11.1228	0.000852725	0.0579392
All_peak_48677	5	27171724	27172425	NA	NA	NA	NA	NA	-0.530822	4.27161	11.1186	0.000854646	0.0579747
All_peak_21385	15	69093208	69093460	ENSG00000259222	0	inside	12330	RP11-809H16.5	1.58606	0.892746	11.1152	0.00085622	0.0579865
All_peak_43483	3	143283164	143283971	ENSG00000181804	0	inside	564560	SLC9A9	-0.650291	3.64769	11.109	0.000859081	0.0580139
All_peak_7592	10	40556827	40556922	NA	NA	NA	NA	NA	2.65753	0.638886	11.1083	0.000859424	0.0580139
All_peak_48090	4	183241228	183241830	ENSG00000251128	594	upstream	595	WWC2-AS1	0.834269	2.53164	11.0996	0.00086348	0.0581929
All_peak_31978	2	27010792	27011060	ENSG00000230286	985	upstream	986	AC013472.4	1.43984	0.205357	11.0946	0.0008658	0.0582546
All_peak_52699	6	15491484	15491756	ENSG00000008083	0	inside	245189	JARID2	1.42583	0.576234	11.0844	0.000870574	0.0584626
All_peak_18068	13	110955066	110955509	ENSG00000275989	2255	upstream	2256	RP11-365P13.6	1.50056	1.26051	11.082	0.000871713	0.0584626
All_peak_9920	11	450093	450606	ENSG00000174915	0	inside	1826	PTDSS2	0.354972	3.15205	2.74912	0.0973077	0.654864
All_peak_9921	11	506353	506485	ENSG00000023191	0	inside	815	RNH1	0.120842	1.03452	0.119772	0.729282	0.979966
All_peak_49192	5	56123509	56124281	ENSG00000253032	1389	upstream	1390	RNU6-299P	0.697016	3.56065	11.0038	0.000909243	0.060685
All_peak_19909	14	100068507	100068894	ENSG00000258560	0	inside	5984	CTD-2376I20.1	-0.882154	1.67327	10.9952	0.000913475	0.0608225
All_peak_9922	11	506563	507538	ENSG00000023191	0	overlapStart	238	RNH1	-0.28176	3.96129	2.0139	0.155864	0.746094
All_peak_18931	14	56220060	56220319	ENSG00000139946	0	inside	102247	PELI2	1.58271	0.480831	10.9841	0.000918968	0.0610281
All_peak_23898	16	66525951	66526078	ENSG00000166548	0	inside	26466	TK2	1.80828	-0.199545	10.9815	0.000920274	0.0610281
All_peak_36111	2	219521133	219521499	ENSG00000227432	4256	upstream	4257	AC053503.11	1.30378	1.33286	10.9604	0.000930796	0.0616273
All_peak_41129	3	31704974	31705175	ENSG00000232490	0	inside	917	OSBPL10-AS1	1.40799	-0.113829	10.9561	0.000932961	0.0616721
All_peak_9923	11	518586	519070	NA	NA	NA	NA	NA	-0.244066	2.0438	0.610863	0.434463	0.925751
All_peak_41114	3	30606302	30606829	ENSG00000163513	0	overlapStart	199	TGFBR2	0.886393	2.69482	10.9485	0.000936809	0.0617296
All_peak_55734	6	147195022	147195408	ENSG00000233452	0	inside	9206	STXBP5-AS1	1.53271	0.284526	10.9408	0.00094067	0.0618856
All_peak_56725	7	10789028	10789483	NA	NA	NA	NA	NA	1.77706	0.572575	10.9253	0.000948604	0.0623087
All_peak_46236	4	78693816	78694117	NA	NA	NA	NA	NA	1.07954	1.49026	10.9179	0.00095239	0.0624453
All_peak_52721	6	16215277	16215506	NA	NA	NA	NA	NA	1.33006	0.914088	10.9154	0.000953697	0.0624453
All_peak_52497	6	10640286	10640825	NA	NA	NA	NA	NA	1.27905	1.44243	10.9101	0.000956411	0.0625243
All_peak_9464	10	117005095	117005453	ENSG00000187164	0	inside	121133	KIAA1598	1.32451	0.596946	10.9051	0.000958983	0.0625937
All_peak_57978	7	74209869	74210054	ENSG00000086730	0	inside	10218	LAT2	1.72352	0.373398	10.8977	0.00096286	0.0626914
All_peak_64857	9	98266134	98266319	NA	NA	NA	NA	NA	2.19459	-0.778472	10.8964	0.000963506	0.0626914
All_peak_20007	14	103000477	103000979	ENSG00000198752	0	inside	56483	CDC42BPB	-1.03339	1.64365	10.8912	0.000966221	0.062767
All_peak_63027	9	178496	179377	ENSG00000172785	0	overlapStart	230	CBWD1	0.559158	4.33731	10.8884	0.000967696	0.062767
All_peak_41430	3	43671285	43671470	ENSG00000160746	0	inside	20124	ANO10	-1.89608	-0.321195	10.883	0.000970531	0.0628525
All_peak_47631	4	154743839	154744161	ENSG00000121207	0	inside	116895	LRAT	-1.22245	0.69221	10.8717	0.000976427	0.0631357
All_peak_25153	17	10846712	10846923	ENSG00000263508	2617	upstream	2618	RP11-963H4.3	-1.54431	0.924981	10.8555	0.000985001	0.0635909
All_peak_27314	17	80892126	80892382	ENSG00000141564	0	inside	347308	RPTOR	1.39572	0.366324	10.8486	0.000988729	0.0636888
All_peak_21715	15	80155448	80155868	ENSG00000103876	0	inside	2959	FAH	0.907004	2.49779	10.8449	0.000990693	0.0636888
All_peak_66635	KI270728.1	1505012	1505231	NA	NA	NA	NA	NA	1.19536	1.13242	10.8441	0.000991128	0.0636888
All_peak_44469	3	185900318	185900523	NA	NA	NA	NA	NA	1.94945	-0.0356041	10.829	0.000999202	0.0641083
All_peak_40724	3	11604554	11604809	ENSG00000271716	2374	upstream	2375	RP11-169K17.4	1.44874	0.282218	10.8075	0.00101091	0.0647594
All_peak_69316	Y	11294275	11294361	NA	NA	NA	NA	NA	0.689192	0.00184644	3.89066	0.0485554	0.51005
All_peak_1125	1	30824110	30824727	ENSG00000223382	0	overlapStart	117	RP1-65J11.1	0.659276	2.8984	10.7946	0.00101796	0.0650098
All_peak_28710	18	79393802	79393992	ENSG00000131196	1863	upstream	1864	NFATC1	-1.32147	0.242483	10.7852	0.00102314	0.0651816
All_peak_28106	18	45059755	45060071	ENSG00000152217	0	inside	379583	SETBP1	1.34551	1.3619	10.784	0.00102379	0.0651816
All_peak_9924	11	535372	535920	ENSG00000174775	0	inside	1367	HRAS	-0.182952	3.55156	0.691541	0.405641	0.916129
All_peak_32843	2	64975389	64975595	NA	NA	NA	NA	NA	1.9567	-0.425423	10.775	0.00102881	0.0652158
All_peak_38810	21	33510892	33511209	ENSG00000159131	0	inside	32282	GART	-1.61429	-0.138126	10.7746	0.00102905	0.0652158
All_peak_2051	1	58783266	58783371	ENSG00000177606	0	inside	956	JUN	1.29249	0.108849	10.7487	0.00104352	0.0660285
All_peak_58023	7	75235029	75235360	ENSG00000275121	1932	downstream	2045	CH17-232I21.1	0.977678	1.99349	10.746	0.00104506	0.0660285
All_peak_7631	10	42066685	42066814	NA	NA	NA	NA	NA	2.00552	2.17995	10.7375	0.00104986	0.0662308
All_peak_65283	9	116154390	116154665	ENSG00000182752	0	inside	587	PAPPA	1.39775	0.423723	10.7334	0.00105217	0.0662755
All_peak_50900	5	139639943	139640111	NA	NA	NA	NA	NA	1.65184	0.148455	10.7276	0.00105551	0.0662906
All_peak_52708	6	15730475	15730717	NA	NA	NA	NA	NA	-1.92461	-0.12293	10.725	0.00105697	0.0662906
All_peak_1342	1	36371443	36371661	ENSG00000196182	0	inside	14235	STK40	1.0231	1.31611	10.7246	0.00105721	0.0662906
All_peak_63145	9	4865777	4865909	ENSG00000120158	0	inside	72909	RCL1	-2.67462	-0.55472	10.7211	0.00105923	0.0663173
All_peak_51016	5	141682176	141682510	ENSG00000120318	0	overlapStart	44	ARAP3	1.01245	1.83992	10.7103	0.00106541	0.0666031
All_peak_3212	1	114380078	114380277	NA	NA	NA	NA	NA	-2.03815	-0.349594	10.7073	0.00106715	0.0666032
All_peak_32764	2	62176811	62177233	NA	NA	NA	NA	NA	-0.780348	2.44833	10.7011	0.00107069	0.0666032
All_peak_65373	9	121469506	121469862	ENSG00000204136	0	inside	30165	GGTA1P	1.45551	0.610994	10.7004	0.00107113	0.0666032
All_peak_44813	3	196428165	196428325	ENSG00000225822	3059	upstream	3060	UBXN7-AS1	1.20437	-0.175001	10.6992	0.00107183	0.0666032
All_peak_4969	1	182332294	182332456	ENSG00000231684	3544	upstream	3545	EIF1P3	2.07978	-0.445929	10.6937	0.00107503	0.0666305
All_peak_9925	11	537317	537490	ENSG00000174775	30	upstream	31	HRAS	-0.344948	0.446051	0.791651	0.373601	0.902224
All_peak_35058	2	174771648	174771833	ENSG00000236449	0	inside	224508	AC018890.6	2.15374	-0.305647	10.6901	0.0010771	0.0666305
All_peak_61734	8	90167620	90167824	NA	NA	NA	NA	NA	1.27853	0.628303	10.6839	0.00108075	0.0667567
All_peak_30687	19	47377390	47377699	ENSG00000134815	0	inside	28110	DHX34	1.02665	1.22697	10.676	0.00108537	0.0667878
All_peak_65444	9	123282704	123282890	NA	NA	NA	NA	NA	2.19928	-0.145567	10.6747	0.00108609	0.0667878
All_peak_42158	3	71962926	71963101	NA	NA	NA	NA	NA	2.06702	-0.670729	10.673	0.00108712	0.0667878
All_peak_58477	7	98922530	98923133	ENSG00000196367	0	inside	44598	TRRAP	1.07627	2.17376	10.6706	0.0010885	0.0667878
All_peak_8639	10	89374266	89375097	ENSG00000204010	2958	upstream	2959	IFIT1B	0.702217	3.66663	10.6669	0.00109072	0.0667878
All_peak_9926	11	560647	561176	ENSG00000185522	0	overlapStart	131	LMNTD2	-0.0178384	3.25175	0.00565234	0.94007	0.997777
All_peak_17712	13	94362516	94362732	ENSG00000183098	0	inside	1135675	GPC6	1.07477	1.53363	10.6622	0.00109349	0.0668466
All_peak_51088	5	143249321	143249564	NA	NA	NA	NA	NA	1.73958	0.0754374	10.6509	0.00110016	0.0671506
All_peak_59552	7	141737877	141738687	ENSG00000228775	0	overlapStart	341	WEE2-AS1	0.558285	4.12362	10.6483	0.00110171	0.0671506
All_peak_21152	15	60615060	60615722	ENSG00000245534	0	inside	135883	RORA-AS1	-0.75997	2.53795	10.6326	0.0011111	0.0676103
All_peak_5075	1	186112337	186112716	ENSG00000143341	0	inside	377787	HMCN1	-0.72188	2.91718	10.6303	0.00111251	0.0676103
All_peak_13988	12	26274563	26275049	ENSG00000278095	663	upstream	664	RP11-283G6.6	1.22128	1.39218	10.6185	0.00111963	0.067924
All_peak_27841	18	22668037	22668303	NA	NA	NA	NA	NA	1.58801	0.546403	10.6145	0.00112201	0.067924
All_peak_56726	7	10803786	10804031	NA	NA	NA	NA	NA	1.13368	0.703856	10.6136	0.00112259	0.067924
All_peak_4502	1	161849643	161849821	ENSG00000118217	0	inside	83350	ATF6	1.88563	-0.471526	10.6075	0.00112631	0.0679308
All_peak_43112	3	129469006	129469409	ENSG00000163913	0	inside	28971	IFT122	1.08876	0.789806	10.6064	0.00112694	0.0679308
All_peak_13424	12	1714207	1714323	ENSG00000006831	0	inside	25634	ADIPOR2	1.78592	-0.620235	10.6053	0.00112762	0.0679308
All_peak_49039	5	49611199	49611292	NA	NA	NA	NA	NA	-1.21726	5.25702	10.5858	0.00113957	0.0684822
All_peak_37975	20	51661701	51661949	ENSG00000054793	0	inside	106685	ATP9A	2.2516	-0.464822	10.5846	0.00114033	0.0684822
All_peak_57406	7	39689126	39689364	ENSG00000275912	4028	upstream	4029	AC004837.1	-1.49449	-0.0947551	10.5823	0.00114173	0.0684822
All_peak_19328	14	73539097	73539274	ENSG00000258408	0	overlapEnd	507	NT5CP2	1.5102	0.939677	10.5792	0.00114364	0.068498
All_peak_21591	15	75947199	75947464	ENSG00000169752	0	inside	112331	NRG4	-1.12809	1.12116	10.5755	0.00114599	0.0685372
All_peak_55705	6	145844994	145845487	ENSG00000235652	0	inside	45586	RP11-545I5.3	0.828723	1.69239	10.5729	0.00114761	0.0685372
All_peak_22131	15	93087920	93088178	ENSG00000182175	0	inside	1026	RGMA	1.92251	-0.00014847	10.5637	0.00115331	0.0686266
All_peak_4623	1	167797123	167797371	NA	NA	NA	NA	NA	1.24813	0.542855	10.5574	0.00115724	0.0686266
All_peak_40508	3	3192026	3192259	NA	NA	NA	NA	NA	1.7452	0.124026	10.555	0.00115876	0.0686266
All_peak_40838	3	15015501	15015745	ENSG00000177463	0	inside	67918	NR2C2	1.13816	0.625067	10.5544	0.00115911	0.0686266
All_peak_7611	10	41852208	41852352	NA	NA	NA	NA	NA	1.34408	1.87756	10.554	0.00115934	0.0686266
All_peak_50107	5	102296043	102297012	ENSG00000173930	0	overlapStart	463	SLCO4C1	-0.596551	4.32057	10.5514	0.00116097	0.0686266
All_peak_21734	15	81098865	81099022	ENSG00000156206	0	inside	91833	C15orf26	-1.71196	-0.399264	10.5481	0.0011631	0.0686266
All_peak_20158	14	105859813	105860191	ENSG00000265714	9	upstream	10	AC246787.4	-1.06178	2.13095	10.5469	0.00116381	0.0686266
All_peak_50609	5	132318837	132319010	ENSG00000197208	0	inside	24395	SLC22A4	1.65673	0.0803321	10.5466	0.001164	0.0686266
All_peak_14805	12	57069564	57069788	ENSG00000166881	0	inside	18275	TMEM194A	-1.38063	0.0703704	10.5334	0.00117234	0.0689991
All_peak_47130	4	128601399	128601738	ENSG00000248802	0	overlapStart	7	RP11-184M15.2	1.64256	0.656317	10.5299	0.00117458	0.0689991
All_peak_28618	18	76496186	76496436	ENSG00000275763	0	inside	666	C18orf65	1.68133	0.293518	10.5279	0.00117584	0.0689991
All_peak_44954	4	987181	987398	ENSG00000127415	0	inside	185	IDUA	-1.5041	0.0415586	10.5261	0.00117698	0.0689991
All_peak_9927	11	561562	561707	ENSG00000185522	783	upstream	784	LMNTD2	-0.302771	0.261984	0.608665	0.435291	0.925901
All_peak_59762	7	149859552	149859724	ENSG00000273419	0	inside	2768	RP4-751H13.7	2.21439	0.0397152	10.4912	0.00119943	0.0700434
All_peak_64000	9	62837731	62838733	ENSG00000229422	0	includeFeature	361	RP11-262H14.5	-0.762437	3.80711	10.4797	0.00120694	0.0700434
All_peak_25562	17	27349113	27349345	ENSG00000265683	2512	downstream	3239	RP11-173M1.5	-1.36424	0.716304	10.4775	0.00120838	0.0700434
All_peak_768	1	21904762	21905330	ENSG00000232037	2767	upstream	2768	RP11-26H16.1	-0.825834	2.18607	10.4769	0.00120879	0.0700434
All_peak_33662	2	98731043	98731716	ENSG00000071073	0	overlapStart	82	MGAT4A	-0.725885	2.68542	10.4742	0.00121054	0.0700434
All_peak_19597	14	88201819	88202366	ENSG00000100433	0	inside	124541	KCNK10	-1.05779	1.19772	10.4724	0.00121174	0.0700434
All_peak_52118	5	181138754	181139011	NA	NA	NA	NA	NA	-1.35309	0.262554	10.4711	0.00121256	0.0700434
All_peak_62805	8	141026822	141027081	NA	NA	NA	NA	NA	1.61876	0.818062	10.4701	0.00121321	0.0700434
All_peak_48874	5	39249111	39249388	ENSG00000082074	0	inside	25140	FYB	1.50686	0.114037	10.4699	0.00121337	0.0700434
All_peak_29441	19	12495283	12495653	ENSG00000242852	0	inside	18201	ZNF709	1.34662	1.06379	10.4699	0.00121338	0.0700434
All_peak_6332	1	231354756	231354891	ENSG00000010072	0	inside	17653	SPRTN	1.52846	-0.228992	10.4584	0.00122095	0.0703224
All_peak_64139	9	67911545	67912327	ENSG00000274869	0	inside	10447	RP11-195B21.3	0.693794	4.06412	10.4563	0.00122234	0.0703224
All_peak_45593	4	41257284	41257716	ENSG00000251173	557	upstream	558	UCHL1-AS1	1.15542	0.626909	10.4548	0.00122331	0.0703224
All_peak_9298	10	110258585	110258895	ENSG00000214067	742	downstream	1522	RP11-549L6.2	-1.2995	0.58544	10.4441	0.00123045	0.070635
All_peak_36374	2	231666414	231666710	NA	NA	NA	NA	NA	0.892198	2.2802	10.4351	0.00123644	0.0706634
All_peak_50866	5	138927994	138928360	ENSG00000044115	0	inside	317028	CTNNA1	1.3119	1.97953	10.4342	0.001237	0.0706634
All_peak_25343	17	18411402	18411863	ENSG00000220161	0	inside	244	FLJ35934	-1.15946	0.38903	10.4338	0.00123727	0.0706634
All_peak_726	1	21324561	21324907	ENSG00000117298	0	inside	20597	ECE1	0.838216	2.4011	10.4331	0.00123776	0.0706634
All_peak_9928	11	568304	568973	ENSG00000199038	106	upstream	107	MIR210	-0.474788	3.20223	5.80489	0.0159817	0.30524
All_peak_51424	5	154394219	154394739	ENSG00000245275	0	inside	51111	SAP30L-AS1	0.836963	2.71265	10.4193	0.00124703	0.070997
All_peak_32776	2	62304735	62305056	NA	NA	NA	NA	NA	1.27467	0.858793	10.4073	0.00125516	0.0713615
All_peak_15374	12	92403722	92404146	NA	NA	NA	NA	NA	-0.992086	2.38975	10.4041	0.00125734	0.0713816
All_peak_54425	6	84223768	84223957	ENSG00000135315	0	inside	3678	CEP162	1.55412	-0.0426444	10.4018	0.00125896	0.0713816
All_peak_7847	10	48023347	48023506	ENSG00000265018	0	inside	8134	CTGLF12P	1.06207	1.11755	10.3762	0.00127652	0.0721591
All_peak_61013	8	47369497	47369716	ENSG00000164808	0	inside	108923	SPIDR	1.56652	-0.122006	10.3751	0.00127729	0.0721591
All_peak_57227	7	32616687	32617002	ENSG00000229358	0	inside	144785	DPY19L1P1	2.04129	0.423671	10.3735	0.00127835	0.0721591
All_peak_6532	1	239548067	239548379	ENSG00000133019	0	inside	161503	CHRM3	1.85619	0.867078	10.3717	0.00127963	0.0721591
All_peak_9929	11	575717	575956	ENSG00000070047	529	upstream	530	PHRF1	-0.337937	1.48838	1.13865	0.285937	0.855847
All_peak_58579	7	100556637	100556849	ENSG00000106351	0	inside	17427	AGFG2	1.13804	0.448531	10.3503	0.00129451	0.0727348
All_peak_231	1	4328491	4328681	NA	NA	NA	NA	NA	-1.75168	0.0653414	10.3495	0.00129511	0.0727348
All_peak_65195	9	113079172	113079310	NA	NA	NA	NA	NA	1.80888	1.24592	10.3394	0.00130222	0.0730352
All_peak_26251	17	44086819	44087136	ENSG00000108840	0	inside	36566	HDAC5	1.37522	0.470435	10.3365	0.00130424	0.0730499
All_peak_51184	5	148374771	148375046	ENSG00000247199	0	inside	8737	RP11-373N22.3	-1.25657	0.176334	10.3336	0.00130628	0.0730653
All_peak_35452	2	193199352	193199623	NA	NA	NA	NA	NA	-2.1346	0.197021	10.3295	0.00130918	0.0731275
All_peak_29742	19	18021402	18021745	ENSG00000273654	657	upstream	658	CTB-52I2.4	0.882372	1.53388	10.3262	0.00131153	0.0731275
All_peak_20721	15	40247569	40247804	ENSG00000279537	203	downstream	2645	RP11-133K1.8	-1.33632	1.07233	10.3246	0.00131268	0.0731275
All_peak_3736	1	148045979	148046390	NA	NA	NA	NA	NA	-0.942662	1.67539	10.3136	0.00132055	0.0734668
All_peak_1968	1	54547801	54548253	ENSG00000162390	0	inside	5545	ACOT11	0.925651	1.96447	10.2995	0.00133063	0.0739286
All_peak_21806	15	83092485	83092781	ENSG00000260351	1703	downstream	69915	RP11-382A20.6	1.16457	1.1788	10.2953	0.0013337	0.0739376
All_peak_60894	8	38824030	38824467	ENSG00000147526	0	inside	95845	TACC1	1.34265	0.367748	10.2944	0.00133436	0.0739376
All_peak_69320	Y	11309343	11309446	ENSG00000273534	992	downstream	1070	AC134882.1	0.404302	3.48178	3.4241	0.0642512	0.567322
All_peak_7905	10	50577737	50578091	ENSG00000198964	0	inside	47072	SGMS1	0.791604	2.29108	10.2757	0.00134795	0.0744912
All_peak_59512	7	140267717	140268057	NA	NA	NA	NA	NA	-1.50799	0.25931	10.2722	0.00135051	0.0745334
All_peak_27133	17	76034502	76034684	NA	NA	NA	NA	NA	-1.31268	0.671844	10.2689	0.00135294	0.0745683
All_peak_6916	10	5291705	5291962	ENSG00000215267	3235	upstream	3236	AKR1C7P	1.92568	0.0342819	10.2587	0.00136042	0.074881
All_peak_27282	17	79845798	79845898	ENSG00000262343	2159	downstream	4212	RP11-353N14.3	-1.68942	-0.316278	10.2503	0.0013666	0.0751213
All_peak_40375	22	46193957	46194258	ENSG00000186951	0	inside	43437	PPARA	-1.52571	0.362906	10.2383	0.00137556	0.0754707
All_peak_62699	8	133486303	133486517	ENSG00000008513	0	inside	85423	ST3GAL1	1.49701	0.752216	10.2369	0.0013766	0.0754707
All_peak_23207	16	29265354	29265649	ENSG00000260953	875	upstream	876	RP11-426C22.6	1.25574	0.767154	10.2303	0.00138149	0.0755389
All_peak_9930	11	576089	576789	ENSG00000070047	0	overlapStart	303	PHRF1	-0.117479	3.8769	0.221922	0.637579	0.968544
All_peak_49233	5	57494716	57494994	ENSG00000250961	0	inside	99657	CTD-2023N9.1	1.13625	1.13176	10.2257	0.00138498	0.0756299
All_peak_2617	1	88946936	88947293	ENSG00000137944	0	inside	45660	CCBL2	-0.95853	1.94599	10.2233	0.00138681	0.0756302
All_peak_65313	9	120403186	120403669	ENSG00000136861	0	inside	176501	CDK5RAP2	1.39469	0.954772	10.2177	0.00139096	0.0757568
All_peak_60903	8	38936728	38936919	ENSG00000169499	0	inside	35494	PLEKHA2	1.54502	0.281429	10.1812	0.00141881	0.0771725
All_peak_3229	1	115138992	115139203	NA	NA	NA	NA	NA	-1.22134	0.278004	10.1761	0.00142269	0.0772823
All_peak_55237	6	129701619	129702058	ENSG00000146376	0	inside	8167	ARHGAP18	1.11472	1.79478	10.1682	0.00142884	0.0775147
All_peak_15778	12	108129144	108129352	ENSG00000075035	118	upstream	119	WSCD2	-1.77391	-0.0441841	10.164	0.00143213	0.0775916
All_peak_49923	5	93583294	93583387	ENSG00000175745	0	overlapStart	42	NR2F1	1.36109	0.0550326	10.1566	0.00143786	0.0777062
All_peak_54098	6	53532095	53532770	ENSG00000001084	0	inside	84200	GCLC	-0.62361	3.03057	10.1564	0.001438	0.0777062
All_peak_50991	5	141387608	141387740	ENSG00000253953	0	overlapStart	42	PCDHGB4	-1.42644	-0.248609	10.1458	0.00144633	0.078051
All_peak_27265	17	78883242	78883662	ENSG00000178404	0	inside	19555	KIAA1731NL	1.44637	0.313616	10.1435	0.00144814	0.078051
All_peak_1179	1	32014751	32014864	ENSG00000121774	0	inside	923	KHDRBS1	-1.65202	-0.462869	10.1359	0.00145408	0.0782694
All_peak_26625	17	57367003	57367218	ENSG00000153944	0	inside	111153	MSI2	1.52518	0.114739	10.132	0.0014572	0.0783355
All_peak_43640	3	150727785	150728152	NA	NA	NA	NA	NA	0.719179	2.75657	10.1214	0.0014656	0.0786849
All_peak_63170	9	5483364	5483621	NA	NA	NA	NA	NA	1.54975	1.03918	10.11	0.00147468	0.0790701
All_peak_26054	17	41496850	41497020	ENSG00000229732	3962	upstream	3963	AC019349.5	1.48183	0.147514	10.1057	0.00147815	0.0791538
All_peak_61622	8	85455465	85455749	ENSG00000253549	0	inside	9166	RP11-317J10.2	0.984004	2.21944	10.0989	0.00148358	0.0792511
All_peak_25510	17	22524367	22524669	ENSG00000264168	68	upstream	69	MTND1P15	-3.80488	8.88519	10.0986	0.0014838	0.0792511
All_peak_56692	7	7989199	7989428	ENSG00000106415	0	inside	20406	GLCCI1	-1.20544	0.39225	10.0865	0.00149356	0.0796419
All_peak_39698	22	27726674	27727134	NA	NA	NA	NA	NA	1.35905	0.936563	10.0848	0.00149495	0.0796419
All_peak_9932	11	613623	613745	ENSG00000185507	0	inside	2254	IRF7	0.0662897	-0.0491249	0.0157406	0.900158	0.996153
All_peak_19553	14	81423575	81423880	ENSG00000140022	0	inside	12585	STON2	1.56171	0.566835	10.0733	0.00150432	0.0799351
All_peak_44333	3	183370883	183371080	ENSG00000053524	0	inside	57698	MCF2L2	2.09701	-0.287076	10.0616	0.00151395	0.080344
All_peak_69305	Y	11091293	11091434	NA	NA	NA	NA	NA	-0.809542	-0.227583	3.4097	0.0648141	0.568597
All_peak_43053	3	128830017	128830282	NA	NA	NA	NA	NA	1.12038	0.341143	10.0449	0.00152767	0.0806555
All_peak_44384	3	184234336	184234518	ENSG00000145198	0	inside	3908	VWA5B2	1.6876	0.405037	10.0442	0.00152832	0.0806555
All_peak_52501	6	10722794	10723200	ENSG00000111843	0	overlapStart	120	TMEM14C	0.610239	3.21641	10.0428	0.00152942	0.0806555
All_peak_63930	9	60667807	60667893	NA	NA	NA	NA	NA	-1.7965	1.18281	10.0421	0.00153	0.0806555
All_peak_48565	5	14463596	14464056	ENSG00000038382	0	inside	319895	TRIO	1.29562	0.343682	10.0403	0.0015315	0.0806555
All_peak_53948	6	45445774	45446328	ENSG00000124813	0	inside	117618	RUNX2	1.03436	1.70984	10.0321	0.00153834	0.080851
All_peak_24179	16	71564900	71565721	ENSG00000260886	67	upstream	68	TAT-AS1	-0.846544	2.06462	10.0312	0.00153911	0.080851
All_peak_47829	4	165476543	165477033	ENSG00000109472	0	inside	115350	CPE	0.943508	2.46893	10.0175	0.00155059	0.0813069
All_peak_48559	5	14388803	14389042	ENSG00000038382	0	inside	245102	TRIO	1.22549	0.483983	10.0162	0.00155171	0.0813069
All_peak_2271	1	66413225	66413444	NA	NA	NA	NA	NA	2.09239	-0.0263022	10.0087	0.00155802	0.0815346
All_peak_8256	10	72331921	72332312	ENSG00000148719	517	downstream	22918	DNAJB12	0.666507	2.79384	10.0052	0.00156098	0.0815717
All_peak_9933	11	615640	615889	ENSG00000185507	0	inside	110	IRF7	0.128558	1.10639	0.161664	0.687629	0.974213
All_peak_54942	6	115675548	115675732	NA	NA	NA	NA	NA	1.80294	-0.0557145	10.0009	0.00156464	0.0815717
All_peak_16471	12	132023792	132024078	ENSG00000183495	0	inside	73873	EP400	1.26383	0.730359	9.99507	0.0015696	0.0817134
All_peak_52836	6	20870502	20870756	ENSG00000145996	0	inside	336046	CDKAL1	1.40089	0.15395	9.99085	0.0015732	0.0817134
All_peak_31033	19	52857499	52857868	ENSG00000198538	0	overlapStart	100	ZNF28	-1.16237	2.17451	9.99077	0.00157327	0.0817134
All_peak_22654	16	4814668	4814823	ENSG00000140632	0	inside	32519	GLYR1	1.5507	-0.624586	9.98728	0.00157625	0.0817658
All_peak_38880	21	36437797	36438129	ENSG00000230479	0	inside	7438	AP000695.6	1.19649	1.0299	9.97854	0.00158375	0.0820408
All_peak_37224	20	25223249	25223523	ENSG00000279322	2924	downstream	3212	RP4-738P15.6	1.30417	0.881134	9.9765	0.00158551	0.0820408
All_peak_5479	1	205175457	205175754	ENSG00000133059	0	inside	35812	DSTYK	1.0789	1.33502	9.97171	0.00158964	0.0821519
All_peak_50222	5	111472647	111472918	ENSG00000152495	0	inside	248995	CAMK4	-1.66308	0.874961	9.96802	0.00159282	0.0822139
All_peak_48281	4	190080071	190080366	ENSG00000258834	751	upstream	752	DUX4L4	2.31349	1.61252	9.96495	0.00159549	0.0822489
All_peak_9934	11	615943	616157	ENSG00000185507	0	overlapStart	55	IRF7	-0.0705288	1.4374	0.0429112	0.835893	0.990243
All_peak_9936	11	642718	642825	ENSG00000069696	2012	downstream	5426	DRD4	-0.195264	0.33977	0.11037	0.739724	0.981118
All_peak_6864	10	3665398	3665783	NA	NA	NA	NA	NA	1.31258	1.20472	9.95331	0.00160561	0.0824629
All_peak_9661	10	124646627	124646831	ENSG00000189319	0	inside	97438	FAM53B	1.35067	0.717935	9.94307	0.00161456	0.0826322
All_peak_24591	16	87950718	87951787	ENSG00000172530	0	inside	1475	BANP	-0.484286	4.29654	9.94301	0.00161461	0.0826322
All_peak_5777	1	211938837	211939012	ENSG00000233626	2203	downstream	2589	RP11-565J7.1	1.34382	0.0182088	9.9427	0.00161488	0.0826322
All_peak_53638	6	37222404	37222906	ENSG00000172738	0	inside	35249	TMEM217	-1.06551	1.19738	9.93083	0.00162533	0.0830598
All_peak_52619	6	14059996	14060333	NA	NA	NA	NA	NA	1.39842	0.266119	9.92866	0.00162725	0.0830598
All_peak_47830	4	165493363	165493604	ENSG00000109472	0	inside	132170	CPE	1.1454	0.923421	9.92318	0.0016321	0.0831668
All_peak_55409	6	135192343	135192539	ENSG00000236703	2543	downstream	3456	MYB-AS1	-1.69847	0.149317	9.92093	0.0016341	0.0831668
All_peak_61784	8	93501940	93502332	ENSG00000246662	0	inside	198101	LINC00535	-1.30511	0.951214	9.9195	0.00163537	0.0831668
All_peak_5689	1	209645889	209646122	ENSG00000196878	0	inside	6344	LAMB3	1.08049	1.54458	9.91553	0.0016389	0.0831804
All_peak_52063	5	179818921	179819286	ENSG00000161011	0	inside	12524	SQSTM1	1.02533	1.62161	9.91469	0.00163964	0.0831804
All_peak_51816	5	173692084	173692293	ENSG00000253428	0	inside	2626	CTB-43E15.2	1.23708	0.611009	9.91004	0.0016438	0.0832598
All_peak_50817	5	137995049	137995320	ENSG00000031003	0	inside	56641	FAM13B	1.07387	1.38327	9.90844	0.00164523	0.0832598
All_peak_56843	7	17230036	17230516	NA	NA	NA	NA	NA	1.20608	1.4363	9.89681	0.00165565	0.0836851
All_peak_54143	6	56962069	56962257	ENSG00000151917	0	inside	6944	BEND6	1.9646	-0.427195	9.89253	0.00165951	0.0837781
All_peak_270	1	6475630	6475733	LRG_262	0	inside	15967	PLEKHG5	1.62304	-0.244874	9.88987	0.00166191	0.0837971
All_peak_1913	1	53325992	53326699	ENSG00000157193	0	inside	1371	LRP8	0.740389	2.78663	9.88364	0.00166755	0.0839618
All_peak_59487	7	139914407	139914502	ENSG00000059377	0	inside	137357	TBXAS1	1.72229	-0.406933	9.88179	0.00166923	0.0839618
All_peak_60311	8	11350858	11351040	ENSG00000255020	3356	upstream	3357	AF131216.5	1.16547	0.43702	9.85513	0.00169359	0.0850322
All_peak_62183	8	108735684	108736017	ENSG00000164841	0	inside	51598	TMEM74	1.28351	1.07279	9.85402	0.00169461	0.0850322
All_peak_69331	Y	11326353	11326481	NA	NA	NA	NA	NA	0.401066	4.97423	3.33077	0.067995	0.577309
All_peak_24867	17	2835890	2836060	ENSG00000132359	0	inside	58835	RAP1GAP2	-1.52474	-0.266758	9.83973	0.00170783	0.0854882
All_peak_41046	3	24259964	24260429	ENSG00000151090	0	inside	234853	THRB	1.10634	1.87426	9.83334	0.00171377	0.0856821
All_peak_27472	18	112117	112528	ENSG00000277521	0	includeFeature	189	MIR8078	0.618515	4.58871	9.82031	0.00172595	0.0861874
All_peak_43338	3	139221820	139222427	ENSG00000175110	0	inside	216015	MRPS22	1.03151	2.14933	9.81719	0.00172888	0.0862299
All_peak_36485	2	235605699	235605951	ENSG00000157985	0	inside	111611	AGAP1	-1.65378	0.617699	9.81408	0.00173181	0.086272
All_peak_32442	2	45936291	45936618	ENSG00000171132	0	inside	284947	PRKCE	1.04085	1.2295	9.804	0.00174133	0.086637
All_peak_8726	10	92757184	92757440	NA	NA	NA	NA	NA	1.23928	0.833147	9.8019	0.00174332	0.086637
All_peak_25910	17	37642757	37642968	ENSG00000277501	0	overlapStart	21	RP11-697E22.2	-1.43147	-0.585053	9.79937	0.00174572	0.0866526
All_peak_9492	10	117461838	117462068	ENSG00000258114	0	inside	36645	CTA-109P11.4	1.33004	0.403716	9.79172	0.00175299	0.0868422
All_peak_42782	3	119783284	119783481	ENSG00000144852	0	inside	2801	NR1I2	2.18194	-0.370838	9.79095	0.00175373	0.0868422
All_peak_15503	12	95998768	95998925	ENSG00000257878	0	inside	2248	RP11-256L6.3	1.55879	-0.0469913	9.77801	0.00176612	0.0873512
All_peak_64658	9	91950181	91950448	ENSG00000169071	19	upstream	20	ROR2	-1.14071	0.274512	9.77504	0.00176897	0.087388
All_peak_60174	8	7558703	7558799	ENSG00000236660	0	inside	913	FAM90A7P	-1.41262	1.19163	9.7648	0.00177885	0.0877713
All_peak_62671	8	131856824	131857060	NA	NA	NA	NA	NA	2.36888	0.416128	9.75722	0.0017862	0.0880293
All_peak_4940	1	181112515	181112832	NA	NA	NA	NA	NA	1.32802	1.09627	9.7526	0.00179069	0.088146
All_peak_45642	4	47686425	47686584	ENSG00000145244	0	inside	151522	CORIN	1.50534	-0.441901	9.74876	0.00179444	0.0882256
All_peak_17841	13	98556959	98557293	ENSG00000102572	0	inside	20647	STK24	-1.05958	1.29731	9.74163	0.00180141	0.0884632
All_peak_2757	1	93673281	93673399	ENSG00000137936	0	inside	173751	BCAR3	1.85926	-0.52785	9.72902	0.00181381	0.0889667
All_peak_57322	7	37031981	37032242	ENSG00000155849	0	inside	417007	ELMO1	1.66478	-0.0694934	9.72443	0.00181835	0.0890451
All_peak_37859	20	48828254	48828465	ENSG00000124126	371	upstream	372	PREX1	-1.45622	-0.500354	9.72306	0.0018197	0.0890451
All_peak_28144	18	46071770	46072377	ENSG00000152229	0	overlapStart	105	PSTPIP2	0.894282	1.62904	9.71988	0.00182285	0.089094
All_peak_14710	12	55955395	55955708	ENSG00000185664	0	inside	17609	PMEL	1.4156	0.667688	9.70679	0.00183588	0.0896251
All_peak_31032	19	52821587	52821845	ENSG00000189190	3583	upstream	3584	ZNF600	-0.956047	2.02719	9.70147	0.00184121	0.0897793
All_peak_61724	8	89858680	89859054	NA	NA	NA	NA	NA	0.912364	1.82269	9.6993	0.00184338	0.0897796
All_peak_9938	11	665834	666087	ENSG00000255158	0	overlapStart	75	RP11-754B17.1	0.149576	0.639111	0.163325	0.686114	0.974213
All_peak_4052	1	153805388	153805633	ENSG00000143614	0	inside	117342	GATAD2B	1.45701	0.997019	9.67398	0.00186896	0.0908122
All_peak_63518	9	33151116	33151455	ENSG00000086062	0	inside	15901	B4GALT1	1.36335	0.177164	9.66638	0.00187671	0.091082
All_peak_18166	13	113837749	113837908	ENSG00000233695	0	inside	22120	GAS6-AS1	1.40878	0.124258	9.66402	0.00187911	0.091092
All_peak_61273	8	61760098	61760435	ENSG00000251127	0	inside	5534	RP11-280G9.1	1.30383	0.455641	9.651	0.00189249	0.0916332
All_peak_22722	16	10501097	10501386	NA	NA	NA	NA	NA	-1.04972	1.03138	9.64725	0.00189635	0.0917131
All_peak_5700	1	209747508	209748117	ENSG00000236136	2294	downstream	3136	ADORA2BP1	0.549522	3.40668	9.62314	0.00192141	0.0928166
All_peak_9939	11	694988	696088	ENSG00000177042	0	overlapStart	439	TMEM80	0.118429	4.75749	0.524125	0.469087	0.934822
All_peak_17478	13	71624778	71624923	ENSG00000276644	0	inside	242269	DACH1	-4.08571	-0.607915	9.60787	0.00193745	0.093223
All_peak_69332	Y	11327607	11327743	ENSG00000258991	4585	upstream	4586	DUX4L19	0.418071	4.17581	2.93284	0.0867947	0.629352
All_peak_60391	8	13132260	13132383	ENSG00000164741	0	inside	383275	DLC1	-1.59729	-0.22483	9.60658	0.00193882	0.093223
All_peak_35283	2	186590850	186591174	ENSG00000138448	0	inside	786	ITGAV	1.1624	0.963302	9.60117	0.00194453	0.0933838
All_peak_36004	2	217899592	217899800	ENSG00000275458	712	downstream	828	MIR6809	1.1752	1.0106	9.59916	0.00194667	0.0933838
All_peak_65003	9	105115402	105115635	NA	NA	NA	NA	NA	1.5558	-0.097042	9.59598	0.00195003	0.0934371
All_peak_39876	22	31891892	31892016	ENSG00000227813	458	upstream	459	RP1-180M12.1	1.80028	-0.591821	9.58547	0.00196123	0.0938222
All_peak_6956	10	6006044	6006314	NA	NA	NA	NA	NA	-1.29248	0.170794	9.58366	0.00196316	0.0938222
All_peak_9417	10	114487513	114487708	ENSG00000099204	0	inside	197295	ABLIM1	1.91684	-0.568265	9.58208	0.00196486	0.0938222
All_peak_39900	22	32558652	32559017	ENSG00000185666	0	inside	499355	SYN3	1.08294	0.822859	9.57289	0.00197472	0.0940277
All_peak_24985	17	7219786	7220006	ENSG00000132535	84	upstream	85	DLG4	1.04951	1.08541	9.5719	0.00197579	0.0940277
All_peak_53713	6	40668233	40668549	NA	NA	NA	NA	NA	1.91384	0.317233	9.57172	0.00197597	0.0940277
All_peak_9462	10	116947194	116947461	ENSG00000187164	0	inside	179125	KIAA1598	1.55205	1.19963	9.56587	0.00198229	0.09422
All_peak_33598	2	96532072	96532414	ENSG00000235480	0	overlapStart	108	RP11-363D14.1	1.10566	0.86977	9.55451	0.00199459	0.094696
All_peak_26844	17	64231751	64232106	ENSG00000136478	0	inside	31195	TEX2	1.4571	0.0298057	9.55116	0.00199823	0.094731
All_peak_7806	10	46756978	46757212	ENSG00000280913	0	inside	3374	CTSLP2	1.10331	-0.0936924	9.54902	0.00200056	0.094731
All_peak_47675	4	156946956	156947279	ENSG00000145431	0	inside	24115	PDGFC	1.30815	0.237281	9.54627	0.00200356	0.094731
All_peak_37623	20	38429472	38429628	ENSG00000201512	41	downstream	175	SNORA71C	-1.68251	-0.6196	9.54544	0.00200447	0.094731
All_peak_54775	6	108661478	108661740	ENSG00000118689	0	inside	101644	FOXO3	1.20784	0.389037	9.54139	0.0020089	0.0948322
All_peak_65784	9	131635439	131635658	ENSG00000107263	0	inside	104416	RAPGEF1	1.30154	0.302997	9.53628	0.0020145	0.0948839
All_peak_69344	Y	11747632	11747768	NA	NA	NA	NA	NA	-0.682847	3.50628	2.40605	0.120867	0.695987
All_peak_61247	8	60981396	60981661	NA	NA	NA	NA	NA	1.36615	0.669401	9.53327	0.0020178	0.0949284
All_peak_631	1	17569195	17569367	ENSG00000074964	0	inside	29361	ARHGEF10L	-1.54572	0.0452472	9.52709	0.00202461	0.0951407
All_peak_56317	6	169212989	169213242	ENSG00000226445	11	upstream	12	XXyac-YX65C7_A.2	-1.08781	1.40496	9.52113	0.00203119	0.0953419
All_peak_15343	12	89799391	89799646	NA	NA	NA	NA	NA	-0.963339	1.6541	9.51589	0.00203701	0.0955065
All_peak_39697	22	27669384	27669830	NA	NA	NA	NA	NA	0.887525	1.94903	9.50474	0.00204942	0.0959798
All_peak_27985	18	34659714	34659924	ENSG00000134769	0	inside	166425	DTNA	1.1491	1.15107	9.49229	0.00206337	0.096429
All_peak_40273	22	43007593	43007979	ENSG00000100266	0	inside	7166	PACSIN2	0.988534	1.63903	9.49203	0.00206366	0.096429
All_peak_30521	19	44741737	44742211	NA	NA	NA	NA	NA	1.12091	1.4702	9.48825	0.00206792	0.096465
All_peak_59475	7	139732241	139732549	ENSG00000064393	0	inside	45229	HIPK2	1.20347	1.34047	9.48722	0.00206909	0.096465
All_peak_26040	17	40341200	40341503	ENSG00000265666	0	inside	1633	RARA-AS1	0.911675	1.14132	9.4809	0.00207623	0.0966892
All_peak_64629	9	90801409	90801984	ENSG00000165025	0	overlapStart	197	SYK	-1.20619	1.04125	9.46981	0.00208881	0.0970586
All_peak_7279	10	22436615	22437674	ENSG00000077327	0	inside	91171	SPAG6	-0.647135	2.89214	9.46978	0.00208884	0.0970586
All_peak_36008	2	217905434	217905696	ENSG00000275458	4806	upstream	4807	MIR6809	1.22793	1.04447	9.46112	0.00209873	0.0974087
All_peak_34243	2	130378627	130378847	NA	NA	NA	NA	NA	1.20703	0.479895	9.4589	0.00210127	0.0974178
All_peak_36005	2	217902613	217902991	ENSG00000275458	1985	upstream	1986	MIR6809	1.50539	0.898227	9.45271	0.00210838	0.0975351
All_peak_61346	8	66680465	66680724	ENSG00000278888	4549	upstream	4550	AC090154.1	1.12358	1.05781	9.45259	0.00210851	0.0975351
All_peak_6444	1	234975242	234975530	NA	NA	NA	NA	NA	1.27344	1.21359	9.44317	0.00211937	0.0978832
All_peak_52644	6	14775610	14775876	ENSG00000234261	0	inside	314127	RP11-146I2.1	1.3903	0.101064	9.44197	0.00212076	0.0978832
All_peak_9940	11	728028	728507	ENSG00000269915	981	upstream	982	AP006621.9	0.176039	1.29441	0.371351	0.542269	0.952916
All_peak_4072	1	154179260	154179346	ENSG00000143549	0	inside	15302	TPM3	-1.82401	-0.556903	9.43514	0.00212867	0.0980299
All_peak_8680	10	91302045	91302338	NA	NA	NA	NA	NA	1.90925	0.464572	9.42078	0.00214541	0.0986912
All_peak_17760	13	95477246	95477532	ENSG00000134873	0	inside	43643	CLDN10	1.50532	0.994638	9.4119	0.00215582	0.09906
All_peak_7637	10	42079612	42079750	NA	NA	NA	NA	NA	1.62859	2.4528	9.40327	0.00216599	0.0994134
All_peak_16217	12	122081197	122081283	ENSG00000175727	0	inside	2476	MLXIP	1.13778	-0.176779	9.40131	0.00216831	0.0994134
All_peak_7633	10	42070442	42071108	NA	NA	NA	NA	NA	1.56412	4.84709	9.39664	0.00217383	0.0995502
All_peak_39633	22	24592927	24593288	ENSG00000178026	0	overlapStart	80	LRRC75B	1.34413	0.805276	9.39344	0.00217763	0.0995502
All_peak_5165	1	193104537	193105775	ENSG00000023572	0	inside	339	GLRX2	0.45928	4.44898	9.39271	0.00217849	0.0995502
All_peak_25112	17	8412150	8412378	ENSG00000166579	752	upstream	753	NDEL1	1.51473	0.312668	9.38871	0.00218325	0.0996579
All_peak_25364	17	18982077	18982221	ENSG00000188522	0	inside	22583	FAM83G	1.57286	-0.594149	9.38344	0.00218955	0.0997296
All_peak_28080	18	39841526	39841782	ENSG00000267413	0	inside	83058	RP11-636O21.1	2.62132	-0.0410376	9.38336	0.00218964	0.0997296
All_peak_45282	4	13980985	13981230	ENSG00000224569	2957	downstream	3820	RP11-341G5.2	-1.2752	1.08579	9.37391	0.00220095	0.100135
All_peak_14407	12	49201262	49201575	ENSG00000167553	0	inside	12527	TUBA1C	1.15922	0.0415646	9.36522	0.00221141	0.1005
All_peak_9941	11	747068	747914	ENSG00000177156	0	overlapStart	260	TALDO1	-0.254009	2.76773	1.68147	0.194729	0.785586
All_peak_9209	10	104329223	104329658	ENSG00000228261	2219	downstream	5855	RP11-127L20.3	0.791749	2.33892	9.35417	0.00222479	0.100887
All_peak_37398	20	31836293	31836424	LRG_392	1596	downstream	16919	MYLK2	1.5744	-0.196734	9.34031	0.00224167	0.101542
All_peak_6250	1	229024765	229024914	NA	NA	NA	NA	NA	1.45797	-0.358063	9.31786	0.0022693	0.102681
All_peak_32452	2	46315145	46315809	ENSG00000116016	0	inside	21479	EPAS1	1.04175	1.74805	9.30875	0.00228062	0.10308
All_peak_56626	7	6272101	6272234	ENSG00000008256	0	inside	410	CYTH3	-1.33573	-0.642324	9.30659	0.00228331	0.10309
All_peak_45971	4	67366265	67366871	NA	NA	NA	NA	NA	-0.966079	2.20916	9.30121	0.00229003	0.103281
All_peak_35921	2	215606539	215606896	ENSG00000237525	0	inside	73407	AC012668.2	-1.53497	0.225645	9.2953	0.00229743	0.103502
All_peak_57887	7	69871893	69872461	ENSG00000158321	0	inside	272975	AUTS2	-0.784917	2.34091	9.29234	0.00230114	0.103556
All_peak_25738	17	31508727	31508946	ENSG00000131242	0	inside	117104	RAB11FIP4	-1.23142	-0.0108608	9.2803	0.00231631	0.104126
All_peak_53917	6	44225847	44226078	ENSG00000112759	0	inside	6343	SLC29A1	-1.21075	1.11449	9.27826	0.0023189	0.104129
All_peak_6317	1	231053756	231054147	NA	NA	NA	NA	NA	1.42606	0.48368	9.26952	0.00232999	0.104514
All_peak_52117	5	181138282	181138618	NA	NA	NA	NA	NA	-1.13445	1.81131	9.26622	0.00233418	0.104589
All_peak_44049	3	170037583	170038311	ENSG00000173890	0	overlapStart	345	GPR160	-0.753792	2.05823	9.25611	0.00234711	0.105054
All_peak_69322	Y	11312187	11312446	ENSG00000259154	2474	upstream	2475	DUX4L17	0.421591	5.22502	2.37038	0.123657	0.701893
All_peak_49752	5	80204831	80205260	ENSG00000164300	0	inside	50819	SERINC5	-1.01117	0.963429	9.24568	0.00236052	0.105427
All_peak_36715	20	362454	362806	ENSG00000101255	28	upstream	29	TRIB3	1.19477	1.18928	9.23453	0.00237493	0.105957
All_peak_27461	18	13201	13330	ENSG00000262352	0	inside	2099	AP005530.1	-1.1943	0.725259	9.23252	0.00237755	0.105959
All_peak_32785	2	62966938	62967319	ENSG00000115504	0	inside	293088	EHBP1	-1.2436	0.748871	9.22897	0.00238216	0.106051
All_peak_33199	2	75199589	75199828	ENSG00000115353	0	overlapStart	110	TACR1	-1.34159	-0.172292	9.22138	0.00239206	0.106377
All_peak_26225	17	43323656	43323820	NA	NA	NA	NA	NA	-1.19276	0.735624	9.21457	0.00240097	0.106659
All_peak_33996	2	113500289	113500666	ENSG00000184492	0	inside	1625	FOXD4L1	-0.84144	2.21398	9.19529	0.00242639	0.107673
All_peak_44964	4	1136161	1136414	ENSG00000215367	0	inside	17312	TMED11P	-1.2918	0.190486	9.19075	0.00243241	0.107718
All_peak_3311	1	117708383	117708635	NA	NA	NA	NA	NA	-1.55631	-0.0883785	9.1906	0.00243261	0.107718
All_peak_65054	9	107489556	107490337	ENSG00000136826	0	inside	145	KLF4	0.538859	3.53066	9.1876	0.0024366	0.10778
All_peak_14062	12	30795241	30795453	ENSG00000235884	227	upstream	228	LINC00941	-1.52751	-0.0542752	9.18015	0.00244654	0.108104
All_peak_55299	6	131807573	131808101	ENSG00000197594	0	overlapStart	85	ENPP1	1.02715	1.92051	9.17437	0.00245428	0.108331
All_peak_19469	14	77474928	77475134	ENSG00000100593	0	inside	23716	ISM2	1.54168	-0.312183	9.16967	0.00246059	0.108334
All_peak_8789	10	95406902	95407257	ENSG00000095637	0	inside	154157	SORBS1	0.807592	2.07008	9.16769	0.00246325	0.108334
All_peak_9942	11	748086	748362	ENSG00000177156	0	inside	758	TALDO1	0.205641	0.485112	0.28051	0.596367	0.96479
All_peak_39569	22	23106998	23107351	ENSG00000128266	0	inside	36638	GNAZ	0.850133	1.84654	9.16654	0.0024648	0.108334
All_peak_55161	6	125919078	125919341	ENSG00000111912	0	inside	137918	NCOA7	1.73168	-0.234041	9.15163	0.00248496	0.109104
All_peak_1513	1	41493193	41493342	NA	NA	NA	NA	NA	1.75929	-0.416988	9.14955	0.00248779	0.109113
All_peak_23124	16	25554156	25554354	NA	NA	NA	NA	NA	-2.00839	-0.296188	9.13996	0.00250086	0.109479
All_peak_50878	5	139276184	139276375	ENSG00000252213	0	overlapEnd	5	SNORA74	1.3562	0.414707	9.13863	0.00250269	0.109479
All_peak_66780	KI270743.1	156337	156591	NA	NA	NA	NA	NA	2.01931	2.41294	9.13762	0.00250407	0.109479
All_peak_53582	6	36577414	36577650	NA	NA	NA	NA	NA	-1.5209	0.000168991	9.12857	0.00251648	0.109906
All_peak_5271	1	200483550	200483815	NA	NA	NA	NA	NA	1.83811	0.417342	9.12426	0.00252242	0.110049
All_peak_69340	Y	11646195	11646306	NA	NA	NA	NA	NA	-0.725425	1.64413	2.32458	0.127345	0.708049
All_peak_28464	18	62664086	62664332	NA	NA	NA	NA	NA	1.10888	0.966195	9.11462	0.00253574	0.110398
All_peak_8378	10	77911648	77911953	ENSG00000281632	326	downstream	409	AL391421.1	1.26017	1.21775	9.11049	0.00254148	0.110532
All_peak_24754	17	315380	316037	ENSG00000181031	0	inside	70217	RPH3AL	1.43234	3.35681	9.10705	0.00254626	0.110624
All_peak_9943	11	748493	748790	ENSG00000177156	0	inside	1165	TALDO1	0.26353	1.62236	1.10675	0.292789	0.859499
All_peak_69311	Y	11159347	11159534	ENSG00000278212	334	upstream	335	MAFIP	-0.655213	-0.266275	2.22136	0.136113	0.719391
All_peak_37964	20	51456517	51457022	ENSG00000266761	3540	upstream	3541	MIR3194	1.06512	1.47708	9.09537	0.00256257	0.110905
All_peak_52651	6	14912227	14912529	ENSG00000234261	0	inside	177474	RP11-146I2.1	1.04816	0.69094	9.09475	0.00256345	0.110905
All_peak_43724	3	152602053	152602389	NA	NA	NA	NA	NA	1.89076	1.2799	9.09197	0.00256734	0.110958
All_peak_56545	7	4883546	4884075	ENSG00000157927	0	overlapStart	172	RADIL	-0.806792	2.61695	9.08545	0.0025765	0.111131
All_peak_28720	18	79520276	79520416	ENSG00000279397	4219	upstream	4220	RP11-196B3.4	-1.06628	0.17449	9.0853	0.00257672	0.111131
All_peak_6881	10	3852392	3852771	NA	NA	NA	NA	NA	1.5719	0.369579	9.08216	0.00258114	0.111138
All_peak_61345	8	66679896	66680193	ENSG00000278888	3980	upstream	3981	AC090154.1	0.977956	1.66209	9.08034	0.00258372	0.111138
All_peak_42021	3	63952272	63952450	ENSG00000163635	0	inside	87716	ATXN7	1.96601	-0.490046	9.07949	0.00258492	0.111138
All_peak_15695	12	104671680	104672112	ENSG00000171310	0	inside	216386	CHST11	0.94738	1.66419	9.07188	0.0025957	0.111381
All_peak_43855	3	158118087	158118433	ENSG00000174891	0	inside	12233	RSRC1	-1.30551	1.22111	9.07072	0.00259735	0.111381
All_peak_17080	13	42041272	42041500	ENSG00000102780	0	inside	1237	DGKH	1.1676	0.538123	9.06923	0.00259947	0.111381
All_peak_19297	14	72479563	72479775	ENSG00000182732	0	inside	547125	RGS6	1.37323	-0.145283	9.06793	0.00260131	0.111381
All_peak_53489	6	34196362	34196539	NA	NA	NA	NA	NA	-1.09058	-0.0271907	9.05807	0.00261538	0.111868
All_peak_50754	5	135247054	135247180	ENSG00000249647	0	inside	999	C5orf66-AS2	1.55866	-0.457452	9.04425	0.00263523	0.1126
All_peak_9945	11	762526	762673	ENSG00000177156	0	inside	15198	TALDO1	0.0348301	-0.390775	0.0038984	0.950215	0.997777
All_peak_58100	7	76998871	76998963	ENSG00000265479	0	inside	17923	DTX2P1-UPK3BP1-PMS2P11	-1.00797	-0.0507874	9.03358	0.00265066	0.113026
All_peak_54953	6	116265091	116265468	ENSG00000111817	0	inside	10919	DSE	-1.07065	1.31984	9.02654	0.00266087	0.113345
All_peak_26795	17	63435362	63435584	ENSG00000265282	3151	upstream	3152	RP11-269G24.4	1.00682	1.28245	9.02336	0.0026655	0.113425
All_peak_35608	2	200867143	200867281	ENSG00000013441	2399	upstream	2400	CLK1	1.40211	0.07084	9.01977	0.00267075	0.113425
All_peak_45822	4	52861859	52862547	ENSG00000128045	0	overlapStart	257	RASL11B	-0.670078	3.04053	9.01964	0.00267094	0.113425
All_peak_36589	2	239275284	239275474	ENSG00000068024	0	inside	126180	HDAC4	1.51688	0.402522	9.01038	0.00268451	0.113884
All_peak_20639	15	35173437	35173772	ENSG00000259336	3739	upstream	3740	RP11-323I15.5	1.49773	0.32551	9.00461	0.002693	0.114127
All_peak_54230	6	71278326	71278610	ENSG00000232295	0	inside	49618	RP11-154D6.1	-1.70912	0.113592	8.99881	0.00270156	0.114282
All_peak_2308	1	67646718	67646965	NA	NA	NA	NA	NA	1.46811	0.941172	8.99841	0.00270215	0.114282
All_peak_20545	15	31435404	31435874	ENSG00000169926	0	overlapEnd	108550	KLF13	0.864309	1.4695	8.99464	0.00270772	0.114401
All_peak_15686	12	104510079	104510490	ENSG00000258111	3538	upstream	3539	RP11-43D4.2	0.910828	1.66118	8.98847	0.00271688	0.114671
All_peak_47638	4	155026130	155026367	NA	NA	NA	NA	NA	-1.51577	-0.136861	8.98631	0.00272009	0.114689
All_peak_56026	6	158026079	158026874	ENSG00000078269	0	inside	44193	SYNJ2	0.680984	2.63467	8.97971	0.00272993	0.114987
All_peak_33653	2	98560242	98560751	ENSG00000040933	0	inside	115389	INPP4A	0.792452	2.40679	8.97668	0.00273447	0.115062
All_peak_69315	Y	11293779	11293901	NA	NA	NA	NA	NA	0.558822	0.0899192	1.84437	0.17444	0.767028
All_peak_57049	7	26155566	26155685	ENSG00000050344	0	inside	3327	NFE2L3	1.54757	-0.22654	8.96859	0.00274661	0.115338
All_peak_53361	6	31734753	31734892	ENSG00000213722	4136	upstream	4137	DDAH2	1.21327	0.200462	8.96279	0.00275533	0.115587
All_peak_37818	20	46215922	46216312	ENSG00000149654	0	inside	92186	CDH22	1.27751	0.95584	8.95954	0.00276024	0.115676
All_peak_65789	9	131733680	131733947	ENSG00000107263	0	inside	6127	RAPGEF1	0.984422	0.616849	8.95556	0.00276626	0.115811
All_peak_45511	4	38695954	38696124	ENSG00000109787	0	inside	31759	KLF3	-1.48344	-0.307028	8.94328	0.00278493	0.116399
All_peak_38075	20	57451992	57452233	NA	NA	NA	NA	NA	1.25161	0.598648	8.94263	0.00278592	0.116399
All_peak_51132	5	146040666	146040999	ENSG00000156463	0	inside	104088	SH3RF2	-0.981117	1.44083	8.93544	0.0027969	0.11674
All_peak_69366	Y	26404238	26404324	NA	NA	NA	NA	NA	0.574834	-0.406263	1.62657	0.202178	0.794206
All_peak_9947	11	777049	777913	ENSG00000255284	0	overlapStart	335	AP006621.5	-0.485604	2.76416	3.26382	0.070824	0.586014
All_peak_50096	5	100904283	100904447	ENSG00000113532	1017	upstream	1018	ST8SIA4	-1.07101	0.770423	8.92979	0.00280556	0.116749
All_peak_19078	14	64220510	64220855	ENSG00000140009	0	inside	117257	ESR2	1.56537	0.185863	8.91869	0.00282267	0.117303
All_peak_58809	7	106568637	106569364	ENSG00000267052	1582	downstream	29544	CTB-30L5.1	0.549116	3.79685	8.9153	0.00282791	0.117303
All_peak_19908	14	100025270	100025452	ENSG00000196405	0	inside	53822	EVL	-1.56804	-0.192383	8.91448	0.00282918	0.117303
All_peak_9948	11	796202	796475	ENSG00000274897	1035	upstream	1036	PANO1	0.563416	1.12867	2.83574	0.0921881	0.640987
All_peak_19823	14	95507226	95507528	NA	NA	NA	NA	NA	1.42492	0.061551	8.90793	0.00283935	0.117502
All_peak_64913	9	100426951	100427857	ENSG00000066697	0	overlapStart	204	MSANTD3	0.763725	2.84112	8.90563	0.00284293	0.117502
All_peak_69319	Y	11305283	11305641	ENSG00000258567	1276	upstream	1277	DUX4L16	0.25208	4.34204	1.59606	0.206462	0.796039
All_peak_44074	3	170811532	170811735	ENSG00000013297	0	inside	392668	CLDN11	1.50885	0.0142801	8.89895	0.00285335	0.117502
All_peak_37917	20	50283910	50284147	NA	NA	NA	NA	NA	1.10842	0.403174	8.89876	0.00285365	0.117502
All_peak_31104	19	54464322	54464562	ENSG00000275183	611	upstream	612	LENG9	1.12288	0.57231	8.89609	0.00285783	0.117502
All_peak_57889	7	70569548	70569817	ENSG00000158321	0	inside	970630	AUTS2	2.31266	-0.172581	8.8949	0.00285968	0.117502
All_peak_21782	15	82646339	82646516	ENSG00000259462	1253	upstream	1254	CPEB1-AS1	-1.24892	-0.222199	8.89384	0.00286135	0.117502
All_peak_9949	11	797353	797478	ENSG00000274897	32	upstream	33	PANO1	-0.455573	0.0940623	0.984808	0.321015	0.874714
All_peak_32679	2	58114226	58114484	ENSG00000028116	0	inside	206576	VRK2	1.16408	0.342422	8.8914	0.00286517	0.117502
All_peak_54233	6	71289591	71289715	ENSG00000119900	0	inside	789	OGFRL1	-1.50446	0.0521985	8.89076	0.00286618	0.117502
All_peak_55427	6	135617329	135617530	ENSG00000226540	1634	downstream	2641	GAPDHP73	2.15563	-0.386489	8.87996	0.00288318	0.118082
All_peak_15269	12	83016298	83016689	ENSG00000179104	0	inside	329419	TMTC2	1.41882	0.441905	8.87411	0.00289243	0.118344
All_peak_24214	16	72848692	72849000	ENSG00000140836	0	inside	210698	ZFHX3	1.2703	0.50195	8.87033	0.00289842	0.118472
All_peak_66709	KI270733.1	169217	169517	ENSG00000276936	0	includeFeature	134	AL353644.9	-1.26067	6.34076	8.86335	0.00290953	0.118809
All_peak_21155	15	61621226	61621541	ENSG00000259616	0	inside	13908	RP11-507B12.2	-1.19157	0.919616	8.85342	0.00292541	0.11934
All_peak_9951	11	798188	798426	ENSG00000177542	0	overlapStart	93	SLC25A22	-0.0707697	1.77552	0.0503028	0.822537	0.989377
All_peak_27540	18	2998208	2998420	LRG_174	0	inside	13527	LPIN2	1.28566	-0.111479	8.84452	0.0029397	0.119584
All_peak_65783	9	131591283	131591454	ENSG00000107263	0	inside	148620	RAPGEF1	1.81604	-0.440351	8.84277	0.00294252	0.119584
All_peak_66216	GL000220.1	101678	102150	ENSG00000276010	887	downstream	965	AL592188.5	-1.50161	4.18945	8.84251	0.00294294	0.119584
All_peak_3143	1	111814775	111814905	ENSG00000171385	0	inside	174250	KCND3	-1.68803	-0.451734	8.83699	0.00295185	0.119829
All_peak_49205	5	56608250	56608562	ENSG00000225940	2018	upstream	2019	AC022431.2	1.10326	-0.0880076	8.8324	0.00295928	0.120013
All_peak_58253	7	87510353	87510719	ENSG00000085563	0	inside	202604	ABCB1	-1.30173	0.51411	8.826	0.00296969	0.120283
All_peak_42528	3	102301683	102301929	ENSG00000170044	0	inside	202440	ZPLD1	-1.61047	-0.00403611	8.82473	0.00297175	0.120283
All_peak_3207	1	114236048	114236390	ENSG00000232895	0	inside	25888	RP4-543J13.1	0.986483	0.496823	8.81898	0.00298112	0.120505
All_peak_42709	3	114034077	114034467	ENSG00000163617	0	inside	22146	KIAA1407	0.95135	0.504437	8.81782	0.00298303	0.120505
All_peak_36937	20	5737280	5737695	NA	NA	NA	NA	NA	0.967787	2.17548	8.81574	0.00298643	0.120525
All_peak_8897	10	97649055	97649282	ENSG00000155252	0	inside	8370	PI4K2A	1.31949	0.579744	8.81161	0.0029932	0.12068
All_peak_9952	11	805196	805360	ENSG00000177600	4286	upstream	4287	RPLP2	-0.443794	0.356109	0.595514	0.440295	0.929003
All_peak_65781	9	131534993	131535137	ENSG00000130717	3725	upstream	3726	UCK1	-1.38431	-0.269456	8.79629	0.00301844	0.121245
All_peak_54922	6	113854880	113855349	ENSG00000277443	2012	upstream	2013	MARCKS	1.24554	1.38428	8.79622	0.00301855	0.121245
All_peak_18825	14	52068819	52069383	ENSG00000087303	0	overlapStart	155	NID2	-1.23158	0.33738	8.796	0.00301892	0.121245
All_peak_8409	10	79148868	79149100	ENSG00000108175	0	inside	79834	ZMIZ1	0.856283	1.56758	8.78373	0.00303929	0.121945
All_peak_62366	8	120780298	120780482	ENSG00000172164	0	inside	32791	SNTB1	1.15917	0.175833	8.77337	0.0030566	0.122521
All_peak_8061	10	63323823	63324390	ENSG00000171988	0	inside	141491	JMJD1C	-0.831374	1.97356	8.76909	0.00306379	0.122547
All_peak_63346	9	19154040	19154662	ENSG00000147872	4750	upstream	4751	PLIN2	0.713492	3.78044	8.76665	0.00306788	0.122547
All_peak_49153	5	54744423	54744799	NA	NA	NA	NA	NA	1.3578	0.489606	8.76657	0.00306801	0.122547
All_peak_33402	2	87507713	87507921	ENSG00000222041	0	inside	52346	LINC00152	1.35979	0.277416	8.76429	0.00307186	0.122547
All_peak_30733	19	47950158	47950388	NA	NA	NA	NA	NA	-0.612362	3.39871	8.76419	0.00307202	0.122547
All_peak_65021	9	105392648	105392828	ENSG00000070214	0	inside	148027	SLC44A1	1.70279	-0.484718	8.7606	0.00307808	0.12267
All_peak_58574	7	100483772	100483875	ENSG00000166924	51	upstream	52	NYAP1	-1.38398	-0.435509	8.75297	0.00309098	0.123002
All_peak_64077	9	65284926	65285090	ENSG00000204779	0	inside	119	FOXD4L5	1.49556	-0.726416	8.75217	0.00309234	0.123002
All_peak_53595	6	36766266	36766407	ENSG00000124772	0	inside	73595	CPNE5	-1.32527	0.0383826	8.74174	0.00311008	0.123589
All_peak_20362	15	22521507	22522063	ENSG00000276550	0	inside	25938	HERC2P2	0.64205	3.23034	8.73878	0.00311512	0.123671
All_peak_9953	11	809307	810040	ENSG00000177595	0	overlapStart	287	PIDD1	0.0821903	3.78942	0.169717	0.680364	0.974213
All_peak_44967	4	1177739	1177883	ENSG00000159674	0	inside	31079	SPON2	-1.87866	0.140376	8.72328	0.00314172	0.124438
All_peak_55025	6	119147185	119147645	ENSG00000111879	0	inside	1742	FAM184A	0.937282	2.00541	8.72124	0.00314524	0.124438
All_peak_25113	17	8412914	8413256	ENSG00000166579	0	overlapStart	125	NDEL1	1.77964	-0.0356003	8.72054	0.00314644	0.124438
All_peak_36363	2	231601755	231601870	NA	NA	NA	NA	NA	-0.937308	0.743141	8.7167	0.00315307	0.124547
All_peak_591	1	16703761	16703918	ENSG00000279151	0	inside	2216	RP1-163M9.7	1.00264	0.250189	8.71547	0.00315521	0.124547
All_peak_69269	Y	3055778	3055996	ENSG00000231535	0	inside	52867	LINC00278	-0.402157	0.116068	1.44378	0.229528	0.816563
All_peak_48336	5	693714	693833	ENSG00000171368	319	upstream	320	TPPP	-1.41895	-0.13556	8.70691	0.00317005	0.124895
All_peak_29501	19	12995259	12995497	ENSG00000008441	110	upstream	111	NFIX	1.196	-0.05309	8.70434	0.00317454	0.124953
All_peak_9954	11	810094	810386	ENSG00000177595	341	upstream	342	PIDD1	-0.0466418	0.978023	0.0224647	0.880857	0.993608
All_peak_35605	2	200862589	200862896	ENSG00000252759	255	downstream	351	Y_RNA	0.809393	1.2246	8.69592	0.00318923	0.125293
All_peak_43142	3	130375021	130375218	ENSG00000172752	0	inside	29506	COL6A5	-1.30782	0.124167	8.69091	0.00319801	0.125519
All_peak_18149	13	113493422	113493553	ENSG00000150403	0	inside	2428	TMCO3	1.39451	0.292724	8.68852	0.0032022	0.125564
All_peak_9955	11	819208	819879	ENSG00000177666	0	inside	307	PNPLA2	-0.472734	3.08506	4.98037	0.0256365	0.381238
All_peak_9956	11	819938	820451	ENSG00000177666	0	inside	1037	PNPLA2	-0.185577	2.92443	0.811689	0.367621	0.899244
All_peak_15109	12	69665029	69665281	ENSG00000279551	3600	upstream	3601	RP11-588G21.1	-1.75709	1.05721	8.66513	0.00324357	0.126698
All_peak_41269	3	37860417	37860827	ENSG00000235257	0	inside	953	ITGA9-AS1	-0.744931	2.98487	8.6641	0.00324541	0.126698
All_peak_26853	17	64533537	64533893	ENSG00000258890	0	inside	26950	CEP95	-1.22944	0.0786468	8.66354	0.0032464	0.126698
All_peak_35430	2	191693263	191693434	ENSG00000173559	0	inside	15196	NABP1	-1.58366	0.0207307	8.65687	0.0032583	0.127029
All_peak_3051	1	109818252	109818506	NA	NA	NA	NA	NA	1.15143	0.620975	8.65387	0.00326368	0.127029
All_peak_61344	8	66679306	66679728	ENSG00000278888	3390	upstream	3391	AC090154.1	0.845546	1.40636	8.65365	0.00326406	0.127029
All_peak_21530	15	75042963	75043363	ENSG00000138621	0	inside	19409	PPCDC	0.823803	1.98768	8.65144	0.00326803	0.127064
All_peak_29301	19	10299554	10299861	ENSG00000105376	2776	downstream	9574	ICAM5	1.05887	1.166	8.64762	0.00327489	0.127211
All_peak_53959	6	46217601	46218119	ENSG00000172348	2616	downstream	273853	RCAN2	1.01343	1.67351	8.64181	0.00328535	0.127498
All_peak_45357	4	20422551	20422713	ENSG00000145147	0	inside	169292	SLIT2	1.23733	0.426893	8.6367	0.00329457	0.127736
All_peak_9800	10	132329987	132330127	ENSG00000165752	0	inside	1720	STK32C	1.12502	0.259417	8.63468	0.00329822	0.127758
All_peak_57680	7	52018366	52018707	NA	NA	NA	NA	NA	-1.33837	0.184807	8.62593	0.00331411	0.12825
All_peak_41017	3	22585445	22585914	NA	NA	NA	NA	NA	1.05457	2.43489	8.62374	0.0033181	0.12825
All_peak_2755	1	93672258	93672442	ENSG00000137936	0	inside	174708	BCAR3	1.45542	-0.352929	8.62259	0.00332019	0.12825
All_peak_29303	19	10303917	10304234	ENSG00000220201	568	downstream	5646	ZGLP1	1.05737	1.44645	8.61955	0.00332574	0.128345
All_peak_65560	9	127628838	127629505	ENSG00000136854	0	inside	17079	STXBP1	0.845364	2.3508	8.61389	0.00333609	0.128537
All_peak_9957	11	821343	821449	ENSG00000177666	0	inside	2442	PNPLA2	0.448589	0.294351	1.11918	0.290094	0.858705
All_peak_20281	15	20478484	20478837	ENSG00000180229	0	inside	27343	HERC2P3	0.695305	3.00023	8.61102	0.00334135	0.128588
All_peak_69303	Y	10976881	10976971	NA	NA	NA	NA	NA	-0.513118	1.58468	1.35941	0.243639	0.825002
All_peak_14733	12	56107335	56107531	ENSG00000170515	0	inside	3017	PA2G4	-1.21392	0.122275	8.59764	0.003366	0.129221
All_peak_25430	17	20063996	20064357	ENSG00000128487	0	inside	54653	SPECC1	1.1833	0.0902201	8.597	0.00336717	0.129221
All_peak_60899	8	38873532	38873720	NA	NA	NA	NA	NA	1.82673	0.229732	8.58869	0.00338258	0.129643
All_peak_48984	5	43416369	43416733	ENSG00000151882	3978	upstream	3979	CCL28	-1.6664	0.331378	8.5877	0.00338441	0.129643
All_peak_52181	6	1381903	1382223	ENSG00000261730	1566	downstream	2843	RP4-668J24.2	1.39785	0.5362	8.58257	0.00339396	0.129821
All_peak_59262	7	130925349	130925526	ENSG00000233559	0	inside	71630	AC016831.7	2.0642	-0.835595	8.58168	0.00339562	0.129821
All_peak_55865	6	152091911	152092357	ENSG00000091831	0	inside	435221	ESR1	-0.795353	3.87328	8.58016	0.00339845	0.129821
All_peak_39682	22	26597077	26597244	ENSG00000128294	360	upstream	361	TPST2	-1.82027	-0.394746	8.57253	0.00341273	0.13016
All_peak_39753	22	29423157	29423274	ENSG00000100280	0	overlapStart	21	AP1B1	1.59826	-0.430068	8.57193	0.00341386	0.13016
All_peak_62693	8	133296330	133296896	LRG_258	0	inside	408	NDRG1	-0.789559	1.78123	8.57038	0.00341676	0.13016
All_peak_65062	9	107945451	107945785	NA	NA	NA	NA	NA	1.40491	0.328198	8.56047	0.0034354	0.13075
All_peak_18567	14	32076442	32077789	ENSG00000100852	0	inside	329	ARHGAP5	-0.434647	4.02388	8.55718	0.00344162	0.130817
All_peak_8887	10	97574789	97574999	ENSG00000165887	0	inside	2291	ANKRD2	1.16983	0.290526	8.55621	0.00344346	0.130817
All_peak_14181	12	37270429	37270525	NA	NA	NA	NA	NA	-1.16979	3.71256	8.554	0.00344764	0.130856
All_peak_46558	4	94221901	94222229	ENSG00000163104	0	inside	14291	SMARCAD1	0.851047	1.90356	8.54878	0.00345754	0.131035
All_peak_48919	5	42591121	42591348	ENSG00000112964	0	inside	167345	GHR	1.49457	0.564763	8.5478	0.0034594	0.131035
All_peak_38466	21	8759287	8759383	ENSG00000279579	0	inside	211	bP-2189O9.3	-1.48781	-0.862033	8.54651	0.00346186	0.131035
All_peak_21437	15	72375615	72376511	ENSG00000213614	0	overlapStart	35	HEXA	0.788836	1.76532	8.54425	0.00346615	0.131078
All_peak_27221	17	77770830	77770968	NA	NA	NA	NA	NA	1.50131	-0.517839	8.53597	0.00348195	0.131486
All_peak_56117	6	160031948	160032171	ENSG00000197081	0	inside	62850	IGF2R	-1.47334	0.108631	8.53528	0.00348328	0.131486
All_peak_36538	2	237978417	237978672	ENSG00000258984	0	inside	11404	UBE2F-SCLY	1.45936	-0.223231	8.5332	0.00348726	0.131516
All_peak_8672	10	91163957	91164222	ENSG00000180628	0	inside	946	PCGF5	0.894663	1.5707	8.52562	0.00350182	0.131863
All_peak_33795	2	105744668	105744904	ENSG00000071051	0	overlapStart	7	NCK2	1.71741	0.0223029	8.52462	0.00350374	0.131863
All_peak_37869	20	49231089	49231258	ENSG00000124228	0	inside	11795	DDX27	1.37964	-0.391073	8.52345	0.003506	0.131863
All_peak_52292	6	3571275	3571581	NA	NA	NA	NA	NA	-1.03131	1.21582	8.51992	0.00351279	0.131904
All_peak_48618	5	17118742	17118962	ENSG00000206814	1056	upstream	1057	Y_RNA	1.52189	0.660615	8.51959	0.00351344	0.131904
All_peak_9870	10	133668895	133669010	ENSG00000274241	300	downstream	384	AL845259.4	1.19141	1.1679	8.50863	0.00353465	0.13258
All_peak_45841	4	54091855	54092016	ENSG00000145216	0	inside	714213	FIP1L1	1.40844	-0.37796	8.5036	0.00354444	0.132808
All_peak_29464	19	12775074	12775388	ENSG00000095066	0	inside	97352	HOOK2	-1.17318	0.565619	8.50221	0.00354716	0.132808
All_peak_37996	20	53175438	53175800	ENSG00000223492	0	inside	3750	RP11-15M15.1	-0.91751	2.13132	8.49698	0.00355736	0.132988
All_peak_38887	21	36860167	36860428	ENSG00000159267	0	inside	129808	HLCS	-1.38137	0.315278	8.49647	0.00355836	0.132988
All_peak_61397	8	70222711	70222917	ENSG00000140396	0	inside	180888	NCOA2	1.93626	-0.394049	8.48706	0.00357682	0.133557
All_peak_61236	8	60680444	60680639	LRG_176	0	inside	1665	CHD7	-1.03081	0.565157	8.48189	0.00358699	0.133704
All_peak_29196	19	7872155	7872361	ENSG00000268120	859	downstream	1595	CTD-3193O13.11	-1.15091	0.7919	8.48126	0.00358823	0.133704
All_peak_9310	10	110368038	110368316	NA	NA	NA	NA	NA	2.11008	0.28758	8.48015	0.00359043	0.133704
All_peak_17100	13	44108284	44108679	ENSG00000227258	1771	upstream	1772	SMIM2-AS1	2.28492	0.36992	8.47566	0.00359929	0.133914
All_peak_31003	19	52171496	52171755	ENSG00000267827	0	overlapStart	36	CTC-471J1.8	-1.33965	-0.0831512	8.47137	0.00360779	0.134109
All_peak_62795	8	140678679	140678901	ENSG00000169398	0	inside	323315	PTK2	-1.17945	0.772732	8.46794	0.00361461	0.134243
All_peak_65090	9	109123055	109123346	ENSG00000106771	3110	upstream	3111	TMEM245	0.818593	1.74143	8.46024	0.00362993	0.134691
All_peak_36493	2	235669409	235669800	ENSG00000157985	0	inside	175321	AGAP1	-1.32106	1.06221	8.45823	0.00363396	0.13472
All_peak_30204	19	37303094	37303705	NA	NA	NA	NA	NA	1.07981	3.2325	8.45223	0.00364596	0.135044
All_peak_32964	2	69381335	69381678	ENSG00000198380	0	inside	5576	GFPT1	1.12867	1.38697	8.44903	0.00365239	0.135161
All_peak_34415	2	143937235	143937633	ENSG00000232377	0	inside	163	AC016910.1	-1.20245	-0.137893	8.44598	0.00365851	0.135267
All_peak_32385	2	43212986	43213291	NA	NA	NA	NA	NA	1.33079	0.284883	8.43777	0.00367507	0.135758
All_peak_60590	8	23527703	23528412	ENSG00000147454	392	upstream	393	SLC25A37	-0.465056	3.70293	8.43456	0.00368157	0.135877
All_peak_2645	1	89632661	89633695	ENSG00000231999	0	overlapStart	232	FLJ27354	-0.60245	3.10814	8.42413	0.00370274	0.136444
All_peak_4577	1	166839089	166839673	ENSG00000143157	0	overlapStart	226	POGK	0.831234	1.85333	8.42113	0.00370884	0.136444
All_peak_57690	7	54839601	54839864	NA	NA	NA	NA	NA	-1.67932	-0.194559	8.41943	0.00371232	0.136444
All_peak_44442	3	185423234	185423508	ENSG00000229638	4456	upstream	4457	RPL4P4	1.22507	1.14718	8.41879	0.00371363	0.136444
All_peak_9437	10	114925855	114926477	NA	NA	NA	NA	NA	0.729468	2.61635	8.41868	0.00371384	0.136444
All_peak_5474	1	205121761	205122481	ENSG00000117222	0	overlapStart	253	RBBP5	-0.621508	2.67247	8.41729	0.00371669	0.136444
All_peak_16468	12	131961222	131961342	ENSG00000183495	0	inside	11303	EP400	-1.52935	-0.868616	8.41168	0.00372818	0.136745
All_peak_18952	14	58138230	58138733	ENSG00000243023	2545	upstream	2546	UBA52P3	-0.99906	1.49973	8.40886	0.00373397	0.136836
All_peak_69341	Y	11687941	11688063	NA	NA	NA	NA	NA	0.454057	2.3206	1.29624	0.2549	0.833849
All_peak_15634	12	102108038	102108240	ENSG00000075188	0	inside	11884	NUP37	-1.82373	-0.42202	8.40176	0.00374857	0.137129
All_peak_7346	10	25081013	25081220	NA	NA	NA	NA	NA	1.56707	-0.289001	8.39751	0.00375736	0.137235
All_peak_7308	10	22855043	22855187	NA	NA	NA	NA	NA	1.91667	-0.862268	8.39715	0.00375809	0.137235
All_peak_69298	Y	10903655	10903835	NA	NA	NA	NA	NA	0.26979	3.52026	1.18328	0.276689	0.849149
All_peak_32418	2	44325021	44325331	ENSG00000138078	0	inside	36531	PREPL	1.2182	0.845836	8.38519	0.00378291	0.137874
All_peak_8759	10	94320424	94320642	ENSG00000138193	0	inside	326436	PLCE1	1.53861	-0.556705	8.38064	0.00379238	0.137874
All_peak_22059	15	90845266	90845556	NA	NA	NA	NA	NA	1.09694	0.803688	8.38041	0.00379288	0.137874
All_peak_24505	16	85372791	85372999	NA	NA	NA	NA	NA	0.850478	1.2965	8.3792	0.0037954	0.137874
All_peak_1591	1	43732103	43732490	ENSG00000229444	4760	upstream	4761	RP11-184I16.4	-1.01018	1.00461	8.37816	0.00379756	0.137874
All_peak_6078	1	225435897	225436139	NA	NA	NA	NA	NA	1.44581	0.651212	8.37617	0.00380173	0.137874
All_peak_16178	12	121748946	121749165	ENSG00000188735	0	inside	36195	TMEM120B	1.25385	0.738612	8.37405	0.00380617	0.137874
All_peak_54869	6	111212727	111212850	ENSG00000112394	0	inside	125225	SLC16A10	1.70605	-0.623535	8.37394	0.00380639	0.137874
All_peak_3287	1	117079793	117079977	ENSG00000116830	0	inside	19491	TTF2	2.04352	-0.553322	8.37175	0.00381099	0.137874
All_peak_19226	14	69133473	69133692	ENSG00000139990	0	inside	19458	DCAF5	-1.39836	-0.0447363	8.37117	0.00381219	0.137874
All_peak_59859	7	151992448	151992655	ENSG00000106648	0	inside	36070	GALNTL5	-1.88617	-0.188178	8.36909	0.00381656	0.137912
All_peak_40693	3	10191932	10192450	ENSG00000134070	0	inside	27068	IRAK2	1.01666	2.53501	8.36135	0.00383286	0.13838
All_peak_13814	12	13061270	13061726	ENSG00000084444	0	inside	16987	KIAA1467	-1.06288	1.50067	8.35927	0.00383724	0.138418
All_peak_2798	1	94621502	94621767	ENSG00000235565	0	inside	2417	RP11-86H7.7	-1.33021	0.0709019	8.35364	0.00384916	0.138727
All_peak_55432	6	136226321	136226506	ENSG00000237596	570	upstream	571	RP13-143G15.4	1.42819	0.411002	8.35	0.00385687	0.138884
All_peak_21526	15	75022810	75022914	ENSG00000260483	65	upstream	66	RP11-151H2.1	1.38223	-0.131423	8.34036	0.0038774	0.139502
All_peak_48022	4	174654579	174655057	ENSG00000145451	0	inside	174257	GLRA3	-0.830818	2.55806	8.32957	0.00390049	0.140211
All_peak_34261	2	130727559	130727904	ENSG00000173302	1165	upstream	1166	GPR148	-1.08907	1.39467	8.3238	0.00391291	0.140469
All_peak_5661	1	208037012	208037295	ENSG00000076356	0	inside	207025	PLXNA2	-1.01704	1.06934	8.32308	0.00391444	0.140469
All_peak_55434	6	136230421	136230818	ENSG00000237596	4670	upstream	4671	RP13-143G15.4	1.29837	1.25509	8.32031	0.00392041	0.140562
All_peak_19551	14	81400266	81400528	ENSG00000140022	0	inside	35937	STON2	1.33543	0.561243	8.31261	0.00393709	0.140944
All_peak_4386	1	160326353	160326776	ENSG00000202078	137	upstream	138	Y_RNA	0.870005	0.953081	8.31224	0.00393788	0.140944
All_peak_5206	1	197441731	197442404	ENSG00000230260	0	inside	5065	RP11-75C23.1	-1.06886	2.03885	8.30529	0.00395299	0.141363
All_peak_9463	10	117004586	117005005	ENSG00000187164	0	inside	121581	KIAA1598	1.11817	1.02485	8.3004	0.00396363	0.141567
All_peak_16777	13	27450958	27451114	ENSG00000122033	367	upstream	368	MTIF3	-1.25021	-0.445578	8.29814	0.00396858	0.141567
All_peak_14537	12	52151997	52152354	NA	NA	NA	NA	NA	-0.903445	0.648678	8.29797	0.00396894	0.141567
All_peak_29000	19	3285744	3285952	ENSG00000161082	0	inside	61042	CELF5	-1.3602	0.029631	8.29267	0.00398054	0.14169
All_peak_58211	7	83468189	83468776	ENSG00000170381	0	inside	180234	SEMA3E	0.582854	3.23396	8.291	0.0039842	0.14169
All_peak_22976	16	20866266	20866440	ENSG00000196678	0	inside	33909	ERI2	1.68757	0.015317	8.29038	0.00398556	0.14169
All_peak_54429	6	84271454	84271610	NA	NA	NA	NA	NA	1.34044	-0.000299305	8.29015	0.00398606	0.14169
All_peak_64462	9	83649542	83649938	NA	NA	NA	NA	NA	0.704867	2.56673	8.28585	0.00399552	0.141904
All_peak_37470	20	34083155	34083523	ENSG00000125970	0	inside	89510	RALY	0.771845	2.28863	8.27966	0.00400916	0.142184
All_peak_56820	7	16660931	16661415	ENSG00000136261	0	inside	14801	BZW2	1.19554	1.4235	8.27805	0.00401273	0.142184
All_peak_44199	3	177360542	177360687	NA	NA	NA	NA	NA	1.07566	0.651065	8.27668	0.00401574	0.142184
All_peak_9303	10	110275210	110275444	ENSG00000119950	0	inside	67606	MXI1	-1.05597	0.457302	8.27606	0.00401713	0.142184
All_peak_36492	2	235666570	235666724	ENSG00000157985	0	inside	172482	AGAP1	-1.39702	-0.180602	8.27367	0.00402241	0.14225
All_peak_9423	10	114604769	114605085	ENSG00000099204	0	inside	79918	ABLIM1	1.50326	0.0504424	8.2705	0.00402945	0.142377
All_peak_25012	17	7435222	7435439	ENSG00000181284	3	upstream	4	TMEM102	1.06064	0.811317	8.26373	0.0040445	0.142681
All_peak_49952	5	94994543	94994906	ENSG00000175471	0	inside	289669	MCTP1	-1.72829	0.43968	8.26353	0.00404494	0.142681
All_peak_41159	3	32461788	32461974	ENSG00000153551	0	inside	70118	CMTM7	1.64846	0.525046	8.25924	0.00405452	0.142898
All_peak_28782	19	156846	157019	ENSG00000266971	0	inside	196	OR4F8P	0.968222	1.17472	8.25573	0.00406236	0.142925
All_peak_69301	Y	10914801	10914935	NA	NA	NA	NA	NA	0.320331	4.09313	1.13003	0.287768	0.856624
All_peak_45110	4	5144445	5144663	ENSG00000152953	0	inside	93004	STK32B	1.48065	-0.0764636	8.25246	0.00406968	0.142925
All_peak_55580	6	139823629	139823841	NA	NA	NA	NA	NA	-1.67277	-0.160362	8.2511	0.00407273	0.142925
All_peak_5707	1	209808115	209808377	ENSG00000117595	1940	upstream	1941	IRF6	1.31139	0.937533	8.24984	0.00407557	0.142925
All_peak_45245	4	10115933	10116109	ENSG00000223086	49	upstream	50	RNA5SP155	-0.893866	1.00676	8.24965	0.00407599	0.142925
All_peak_69352	Y	13551324	13551539	NA	NA	NA	NA	NA	-2.12661	-0.565806	1.09243	0.295934	0.861294
All_peak_39154	21	46307651	46308081	ENSG00000160298	0	inside	15794	C21orf58	1.01887	1.20638	8.24481	0.00408686	0.143016
All_peak_32995	2	69997327	69997667	ENSG00000179818	0	inside	105553	PCBP1-AS1	0.904727	2.06841	8.24389	0.00408894	0.143016
All_peak_40817	3	14391143	14391290	ENSG00000199609	3357	upstream	3358	RNA5SP124	1.57717	-0.748075	8.23817	0.00410185	0.143347
All_peak_59427	7	138738808	138738962	ENSG00000105929	0	inside	60598	ATP6V0A4	1.74769	-0.450294	8.23397	0.00411136	0.14355
All_peak_69342	Y	11690383	11690523	NA	NA	NA	NA	NA	0.314778	1.7984	0.918926	0.337757	0.883283
All_peak_3037	1	109643412	109643603	NA	NA	NA	NA	NA	-1.2281	0.429446	8.22939	0.00412174	0.143606
All_peak_22636	16	4523104	4523241	ENSG00000089486	0	inside	15587	CDIP1	2.09714	-0.364499	8.22753	0.00412597	0.143606
All_peak_50968	5	140710591	140711503	ENSG00000199990	0	includeFeature	228	VTRNA1-1	0.81921	3.50396	8.22725	0.0041266	0.143606
All_peak_31138	19	55353941	55354373	ENSG00000160471	0	inside	441	COX6B2	-0.758209	1.43146	8.22469	0.00413243	0.143689
All_peak_6283	1	230144114	230144252	ENSG00000143641	0	inside	86125	GALNT2	1.44413	-0.0458441	8.22123	0.00414031	0.143738
All_peak_57177	7	30470815	30471254	ENSG00000106100	0	inside	7530	NOD1	1.27319	1.81077	8.22103	0.00414077	0.143738
All_peak_54243	6	72560746	72561352	NA	NA	NA	NA	NA	-0.706045	2.59059	8.21622	0.00415176	0.143998
All_peak_38009	20	53638061	53638408	NA	NA	NA	NA	NA	1.13136	0.408716	8.2132	0.00415868	0.144099
All_peak_39974	22	36455068	36455386	ENSG00000228719	124	upstream	125	RP5-1119A7.14	0.980637	1.43489	8.21191	0.00416163	0.144099
All_peak_37055	20	13995118	13996183	ENSG00000172264	0	overlapStart	250	MACROD2	-0.780127	2.49317	8.21009	0.00416582	0.144124
All_peak_66225	GL000220.1	117398	117515	ENSG00000274482	0	includeFeature	29	AL592188.3	2.27851	3.77354	8.20594	0.00417534	0.144213
All_peak_29226	19	8418156	8418471	ENSG00000099785	0	inside	4887	MARCH2	0.614019	2.64905	8.20594	0.00417534	0.144213
All_peak_64298	9	72577352	72577557	ENSG00000165091	0	inside	55552	TMC1	1.5882	-0.222738	8.18695	0.00421927	0.145609
All_peak_40574	3	5133689	5133979	ENSG00000134108	0	inside	11470	ARL8B	1.86143	0.900299	8.18136	0.00423229	0.145839
All_peak_1320	1	36133509	36133854	ENSG00000054116	2715	downstream	22199	TRAPPC3	1.03823	1.43612	8.18107	0.00423298	0.145839
All_peak_54871	6	111263955	111264143	ENSG00000173214	0	inside	4608	KIAA1919	1.18798	0.932882	8.17897	0.00423788	0.145886
All_peak_42636	3	110504841	110505157	NA	NA	NA	NA	NA	-1.58792	1.11259	8.15592	0.00429209	0.14752
All_peak_14729	12	56079880	56080204	ENSG00000065361	0	inside	24	ERBB3	0.847141	1.44991	8.15576	0.00429247	0.14752
All_peak_43204	3	133656052	133656546	ENSG00000163781	0	inside	5347	TOPBP1	1.14957	1.52375	8.15427	0.004296	0.14752
All_peak_319	1	8004706	8005480	ENSG00000116285	0	inside	20828	ERRFI1	0.614996	3.40036	8.14184	0.00432554	0.14828
All_peak_41176	3	32947633	32948011	ENSG00000183813	3562	upstream	3563	CCR4	0.957826	1.42906	8.14168	0.00432593	0.14828
All_peak_56005	6	157763752	157763887	ENSG00000130340	0	inside	63366	SNX9	1.83639	-0.861691	8.14044	0.00432887	0.14828
All_peak_51337	5	150763470	150763720	ENSG00000132912	4361	upstream	4362	DCTN4	0.871073	1.5412	8.13481	0.00434234	0.148618
All_peak_18387	14	22929917	22930008	ENSG00000257285	0	inside	309	RP11-298I3.1	1.15019	-0.262175	8.12257	0.00437176	0.149502
All_peak_9958	11	833062	833535	ENSG00000255108	179	upstream	180	AP006621.8	0.188376	1.29215	0.372056	0.541886	0.952847
All_peak_66176	GL000216.2	174608	174742	ENSG00000274907	2706	downstream	2789	BX546479.1	0.915208	2.33512	8.11749	0.00438402	0.149674
All_peak_30199	19	37292944	37293119	NA	NA	NA	NA	NA	1.40591	2.36343	8.10544	0.00441326	0.1503
All_peak_19668	14	90573781	90574108	ENSG00000165914	0	inside	242371	TTC7B	1.12702	0.0418035	8.10452	0.0044155	0.1503
All_peak_69292	Y	10684530	10684648	NA	NA	NA	NA	NA	-0.302332	2.36326	0.907887	0.340676	0.885543
All_peak_55382	6	134315965	134316116	ENSG00000118515	0	inside	1996	SGK1	-1.38073	-0.298734	8.10396	0.00441686	0.1503
All_peak_28624	18	76790699	76791036	NA	NA	NA	NA	NA	1.23838	2.22012	8.10196	0.00442175	0.150343
All_peak_58267	7	88218165	88218357	ENSG00000228113	1001	upstream	1002	AC003991.3	1.1396	0.594291	8.08771	0.00445665	0.151293
All_peak_43771	3	155124776	155125006	ENSG00000196549	0	inside	100653	MME	1.68927	0.0119414	8.08757	0.00445698	0.151293
All_peak_406	1	10694389	10694956	ENSG00000130940	0	inside	101694	CASZ1	-0.740092	2.17814	8.08419	0.0044653	0.151451
All_peak_9959	11	835042	835166	ENSG00000255108	2159	upstream	2160	AP006621.8	0.512328	-0.191672	1.26751	0.260234	0.836914
All_peak_1656	1	44808107	44808199	ENSG00000222009	282	upstream	283	BTBD19	1.44281	-0.322682	8.07786	0.00448094	0.151479
All_peak_15002	12	65741294	65741854	NA	NA	NA	NA	NA	-0.889925	1.71851	8.0774	0.00448206	0.151479
All_peak_20445	15	28616735	28617088	ENSG00000206149	0	inside	27244	HERC2P9	0.672928	3.00725	8.07549	0.0044868	0.151479
All_peak_43624	3	150451312	150451538	ENSG00000196428	0	inside	42978	TSC22D2	-1.44753	0.353313	8.07413	0.00449017	0.151479
All_peak_69383	Y	56837344	56837432	NA	NA	NA	NA	NA	0.313193	1.39512	0.904389	0.341607	0.886241
All_peak_65188	9	113059956	113060672	ENSG00000136866	3197	upstream	3198	ZFP37	1.24177	2.86384	8.07296	0.00449305	0.151479
All_peak_24282	16	75287758	75288021	ENSG00000252101	958	upstream	959	RNU6-758P	1.35108	0.268411	8.07073	0.00449859	0.151479
All_peak_48982	5	43389771	43389992	ENSG00000151882	0	inside	22399	CCL28	1.36385	0.5337	8.07056	0.00449902	0.151479
All_peak_53318	6	31271249	31271474	ENSG00000214892	4097	upstream	4098	USP8P1	1.69854	0.113532	8.06488	0.00451315	0.151831
All_peak_52436	6	7267392	7267750	ENSG00000124783	555	downstream	79696	SSR1	1.00903	1.03234	8.06138	0.00452187	0.151993
All_peak_14179	12	37264918	37265032	NA	NA	NA	NA	NA	-1.04707	4.3574	8.06002	0.00452528	0.151993
All_peak_56351	6	170452955	170453091	NA	NA	NA	NA	NA	2.05834	-0.77107	8.05691	0.00453304	0.15213
All_peak_27574	18	3623987	3624620	ENSG00000170579	0	inside	830715	DLGAP1	0.607226	3.08477	8.05218	0.00454489	0.152405
All_peak_59984	7	158148470	158148630	ENSG00000155093	0	inside	439158	PTPRN2	-1.81454	1.3262	8.04112	0.00457274	0.153214
All_peak_9960	11	842480	842619	ENSG00000177700	0	overlapStart	64	POLR2L	-0.111848	0.761428	0.0680887	0.79414	0.986758
All_peak_9961	11	842776	842884	ENSG00000214063	0	overlapStart	31	TSPAN4	0.0443068	-0.133056	0.00902308	0.924323	0.997299
All_peak_14180	12	37265398	37265512	NA	NA	NA	NA	NA	-1.07763	4.22684	8.02005	0.00462623	0.154632
All_peak_61269	8	61719545	61719709	ENSG00000198363	4905	upstream	4906	ASPH	0.960786	0.654516	8.01622	0.00463601	0.154785
All_peak_58475	7	98878806	98879295	ENSG00000196367	0	inside	874	TRRAP	-0.74885	1.96563	8.01533	0.00463829	0.154785
All_peak_24674	16	89481432	89481678	ENSG00000167522	0	inside	8883	ANKRD11	0.937526	0.475945	8.01242	0.00464575	0.154909
All_peak_47670	4	156294067	156294228	ENSG00000221189	2332	downstream	2418	AC108211.1	1.79634	-0.241049	8.00969	0.00465277	0.155019
All_peak_23118	16	25225220	25225510	ENSG00000103375	0	inside	9490	AQP8	-1.18043	-0.101883	8.00681	0.00466018	0.155141
All_peak_14076	12	30989789	30990086	ENSG00000226472	0	inside	15924	RP11-551L14.4	1.34697	0.730381	8.0001	0.00467747	0.155591
All_peak_60266	8	9059786	9059958	ENSG00000104626	0	inside	57640	ERI1	1.20392	0.165439	7.99036	0.0047027	0.156305
All_peak_9508	10	118698526	118698767	ENSG00000277687	4991	upstream	4992	RP11-427L15.2	-1.97141	0.11195	7.98875	0.00470688	0.156319
All_peak_44875	3	197627201	197628147	ENSG00000214135	0	overlapStart	241	AC024560.3	-0.575587	3.64793	7.98152	0.00472571	0.156819
All_peak_27313	17	80856558	80856778	ENSG00000141564	0	inside	311740	RPTOR	0.976503	0.869199	7.97297	0.0047481	0.157383
All_peak_33924	2	111912600	111912861	ENSG00000153208	0	inside	14122	MERTK	1.5875	-0.163616	7.97213	0.0047503	0.157383
All_peak_5753	1	211514093	211514284	NA	NA	NA	NA	NA	1.09798	1.26825	7.96847	0.0047599	0.15748
All_peak_21612	15	77070433	77071429	ENSG00000269951	2108	upstream	2109	RP11-797A18.6	0.505675	3.26347	7.96804	0.00476104	0.15748
All_peak_43683	3	151852088	151852527	ENSG00000242908	0	inside	75648	AADACL2-AS1	-0.755838	1.98475	7.96569	0.00476722	0.15748
All_peak_36718	20	371840	372198	ENSG00000101255	0	inside	9006	TRIB3	1.13122	1.2087	7.96509	0.00476881	0.15748
All_peak_62572	8	127854335	127854454	ENSG00000249859	0	inside	59803	PVT1	1.16627	0.202784	7.96379	0.00477223	0.15748
All_peak_7336	10	24909103	24909286	ENSG00000240294	291	upstream	292	RN7SKP241	1.34238	0.13342	7.96105	0.00477947	0.157593
All_peak_48918	5	42587832	42588031	ENSG00000112964	0	inside	164056	GHR	1.42712	0.375874	7.95464	0.00479642	0.158026
All_peak_14177	12	37259950	37260038	NA	NA	NA	NA	NA	-1.11435	4.53721	7.95075	0.00480675	0.158241
All_peak_66636	KI270728.1	1746730	1746851	NA	NA	NA	NA	NA	1.60769	-0.391808	7.94421	0.00482414	0.158389
All_peak_57843	7	66639853	66640111	ENSG00000243335	0	inside	10973	KCTD7	-0.810158	1.19753	7.94382	0.0048252	0.158389
All_peak_6018	1	223712827	223713014	ENSG00000162909	0	inside	11235	CAPN2	1.14367	0.228483	7.94164	0.00483101	0.158389
All_peak_9962	11	859751	859967	ENSG00000250397	0	overlapStart	43	RP11-1391J7.1	0.0258307	0.617093	0.00493143	0.944015	0.997777
All_peak_6524	1	237931561	237932025	NA	NA	NA	NA	NA	-1.27922	0.877399	7.94099	0.00483273	0.158389
All_peak_62719	8	134449810	134450003	NA	NA	NA	NA	NA	-1.41088	-0.151821	7.93873	0.00483879	0.158389
All_peak_54694	6	106177814	106178142	NA	NA	NA	NA	NA	-0.874679	1.33406	7.93849	0.00483943	0.158389
All_peak_22111	15	92803754	92804508	ENSG00000274215	3942	upstream	3943	CTD-2313J17.6	0.982093	2.03786	7.93712	0.00484309	0.158389
All_peak_37024	20	11403847	11404133	NA	NA	NA	NA	NA	-1.11812	1.15495	7.93616	0.00484565	0.158389
All_peak_62142	8	105633163	105633632	ENSG00000169946	0	inside	1042431	ZFPM2	0.986703	0.988535	7.93458	0.0048499	0.158403
All_peak_14890	12	59597549	59597746	ENSG00000118596	0	inside	1483	SLC16A7	-1.14111	0.543578	7.9288	0.0048654	0.158785
All_peak_60943	8	41787914	41788279	ENSG00000029534	0	inside	108483	ANK1	0.953297	1.51272	7.92578	0.00487353	0.158925
All_peak_18326	14	21102661	21102765	ENSG00000165804	0	inside	1957	ZNF219	1.40493	0.120789	7.9207	0.00488723	0.159246
All_peak_27106	17	75707074	75707562	ENSG00000161526	0	inside	39959	SAP30BP	1.04374	1.47532	7.91656	0.00489843	0.159486
All_peak_24350	16	78349414	78349587	ENSG00000186153	0	inside	250002	WWOX	-2.02269	-0.363375	7.91107	0.00491331	0.159845
All_peak_65330	9	120684367	120684912	ENSG00000106780	0	inside	29558	MEGF9	0.982642	1.17046	7.90622	0.00492651	0.160125
All_peak_60631	8	26353693	26353904	ENSG00000221914	0	inside	62203	PPP2R2A	1.24536	0.241815	7.90507	0.00492965	0.160125
All_peak_40160	22	40711613	40711868	NA	NA	NA	NA	NA	1.22602	0.129837	7.89578	0.00495503	0.160823
All_peak_23926	16	66930269	66930543	ENSG00000166595	1511	downstream	3880	FAM96B	0.798922	1.87688	7.88867	0.00497453	0.16132
All_peak_69268	Y	3055165	3055700	ENSG00000231535	0	inside	52254	LINC00278	-0.230932	3.47597	0.902652	0.342072	0.886558
All_peak_52446	6	7579965	7580161	LRG_423	0	inside	38329	DSP	-1.41321	-0.0560332	7.88389	0.00498772	0.161505
All_peak_19429	14	76773668	76773797	ENSG00000259081	486	downstream	7721	RP11-488C13.6	1.4693	-0.0851146	7.87905	0.00500108	0.161811
All_peak_48639	5	17598830	17599007	ENSG00000248422	271	upstream	272	RP11-432M8.7	-1.07257	2.38548	7.87447	0.00501377	0.162095
All_peak_27462	18	63626	64123	ENSG00000173213	0	inside	9422	RP11-683L23.1	-0.998183	2.16348	7.87112	0.00502306	0.162188
All_peak_25271	17	17109981	17110245	ENSG00000133030	0	inside	67437	MPRIP	-1.01736	0.727395	7.87061	0.00502448	0.162188
All_peak_61605	8	85264722	85264895	ENSG00000185015	0	inside	44136	CA13	-1.59842	-0.197889	7.85929	0.00505603	0.162905
All_peak_44345	3	183541829	183541984	ENSG00000172578	0	inside	13705	KLHL6	1.47985	-0.14338	7.85923	0.00505619	0.162905
All_peak_37669	20	41034296	41034595	ENSG00000198900	0	inside	5479	TOP1	-0.855298	1.23351	7.85842	0.00505847	0.162905
All_peak_9963	11	860338	860431	ENSG00000250397	543	upstream	544	RP11-1391J7.1	-0.819274	-0.703243	2.30434	0.129013	0.709553
All_peak_48017	4	174522207	174522815	ENSG00000164120	0	inside	339	HPGD	-0.927329	2.18354	7.85376	0.00507152	0.163071
All_peak_31661	2	12106429	12106675	ENSG00000224184	0	inside	257808	AC096559.1	1.9056	-0.166906	7.85167	0.00507737	0.163133
All_peak_16255	12	122952424	122952597	ENSG00000150967	0	inside	29052	ABCB9	0.987894	0.329417	7.84692	0.00509075	0.163436
All_peak_33610	2	96819283	96819513	ENSG00000168763	0	inside	3039	CNNM3	0.800964	1.66038	7.84253	0.0051031	0.163555
All_peak_41945	3	57983787	57984130	NA	NA	NA	NA	NA	0.913153	1.50184	7.84179	0.00510521	0.163555
All_peak_40517	3	4224908	4225519	ENSG00000144455	0	inside	241762	SUMF1	-0.74386	2.64159	7.84141	0.00510627	0.163555
All_peak_6768	1	248863116	248863481	ENSG00000227237	0	inside	3953	AL672294.1	-0.760605	2.39947	7.83471	0.00512524	0.164002
All_peak_52215	6	2766440	2766610	ENSG00000124535	0	inside	1027	WRNIP1	-0.970964	0.940382	7.83368	0.00512815	0.164002
All_peak_6969	10	6196613	6196838	ENSG00000213994	773	downstream	5855	RP11-414H17.5	-1.43093	0.407953	7.83043	0.00513738	0.16417
All_peak_60545	8	22599748	22599853	ENSG00000241852	0	inside	148	C8orf58	-1.3012	0.0471766	7.8285	0.00514287	0.164219
All_peak_51348	5	151051738	151051954	ENSG00000145901	0	inside	41623	TNIP1	1.01211	0.579376	7.823	0.00515855	0.164593
All_peak_56311	6	168840363	168840686	NA	NA	NA	NA	NA	1.1552	3.07121	7.82005	0.00516698	0.164735
All_peak_16558	13	19864073	19864357	ENSG00000275964	0	inside	216	RP11-61K9.3	-0.844028	1.19782	7.81721	0.0051751	0.164867
All_peak_52057	5	179803715	179803872	ENSG00000161011	2525	upstream	2526	SQSTM1	1.13719	0.715133	7.80584	0.00520776	0.16578
All_peak_43116	3	129586330	129586548	ENSG00000239437	4800	upstream	4801	RN7SL752P	-1.0871	0.328535	7.79936	0.00522648	0.166236
All_peak_249	1	6235659	6236275	ENSG00000225077	0	overlapStart	35	LINC00337	-0.698177	2.25219	7.7981	0.00523011	0.166236
All_peak_15908	12	111841840	111842514	ENSG00000089022	0	overlapStart	137	MAPKAPK5	-0.59579	2.9757	7.79331	0.005244	0.166313
All_peak_28643	18	77077955	77078220	ENSG00000197971	0	inside	55463	MBP	1.11705	0.242523	7.79324	0.00524422	0.166313
All_peak_66092	GL000195.1	74539	74774	NA	NA	NA	NA	NA	1.38381	1.21009	7.79312	0.00524456	0.166313
All_peak_56587	7	5643445	5643639	ENSG00000011275	0	inside	138100	RNF216	-1.02785	0.219459	7.79136	0.00524966	0.166347
All_peak_23058	16	23500592	23500761	ENSG00000261528	143	upstream	144	AC002400.1	-1.58224	-0.109665	7.78716	0.00526187	0.166509
All_peak_9964	11	862199	862368	ENSG00000250397	2404	upstream	2405	RP11-1391J7.1	-0.0791721	0.140174	0.0268493	0.869843	0.992796
All_peak_58193	7	81684962	81685282	NA	NA	NA	NA	NA	1.58534	0.636651	7.77925	0.00528497	0.167083
All_peak_35241	2	182949518	182950173	ENSG00000061676	0	inside	88685	NCKAP1	0.679727	2.95474	7.77584	0.00529495	0.167271
All_peak_53658	6	37499590	37500243	ENSG00000198937	0	overlapStart	321	CCDC167	-0.641313	2.83313	7.77133	0.00530821	0.167562
All_peak_58635	7	101138515	101138788	ENSG00000106366	0	inside	11427	SERPINE1	1.04828	1.22978	7.76324	0.00533202	0.167888
All_peak_46096	4	73704607	73704970	NA	NA	NA	NA	NA	1.00196	1.85216	7.76199	0.00533571	0.167888
All_peak_48505	5	10420981	10421224	ENSG00000145495	0	inside	67279	MARCH6	1.1893	-0.369732	7.76189	0.00533601	0.167888
All_peak_62651	8	130306214	130306379	ENSG00000153317	0	inside	137281	ASAP1	1.38717	-0.205609	7.76128	0.00533781	0.167888
All_peak_27878	18	23719628	23720193	ENSG00000053747	0	inside	30186	LAMA3	0.822577	1.47344	7.76095	0.00533878	0.167888
All_peak_7062	10	11725151	11725469	NA	NA	NA	NA	NA	1.19982	0.121706	7.75723	0.0053498	0.168107
All_peak_24306	16	75578337	75578561	ENSG00000034713	456	downstream	11987	GABARAPL2	-1.18643	0.129352	7.75189	0.00536565	0.168477
All_peak_65196	9	113079411	113079514	NA	NA	NA	NA	NA	1.90909	0.696733	7.74712	0.00537982	0.168588
All_peak_42913	3	124887197	124887692	ENSG00000082781	0	inside	13726	ITGB5	0.769833	1.4317	7.74462	0.00538727	0.168588
All_peak_39160	21	46347909	46348272	ENSG00000160299	0	inside	23788	PCNT	1.5629	0.687399	7.74397	0.00538922	0.168588
All_peak_64163	9	68699095	68699410	NA	NA	NA	NA	NA	1.30554	0.430458	7.74307	0.00539191	0.168588
All_peak_48271	4	190021640	190022779	ENSG00000224807	0	overlapStart	114	DUX4L9	0.783788	5.83894	7.74284	0.00539261	0.168588
All_peak_69333	Y	11329864	11330067	ENSG00000258991	2261	upstream	2262	DUX4L19	0.216292	3.71458	0.812408	0.367409	0.898885
All_peak_33127	2	73970632	73971467	ENSG00000201876	2426	upstream	2427	RNA5SP97	0.665154	2.42724	7.73707	0.00540985	0.168741
All_peak_36324	2	230774497	230774872	ENSG00000135932	0	inside	61653	CAB39	1.38497	0.977151	7.73658	0.00541131	0.168741
All_peak_50377	5	119327216	119327349	ENSG00000145779	0	inside	58525	TNFAIP8	1.06097	0.285952	7.73558	0.00541431	0.168741
All_peak_48278	4	190069331	190069418	ENSG00000261806	0	overlapEnd	30	AC126281.1	0.825268	1.73373	7.73543	0.00541477	0.168741
All_peak_52153	6	106476	106627	ENSG00000220212	0	inside	229	OR4F1P	0.907571	1.17912	7.73084	0.00542854	0.169043
All_peak_2101	1	60904467	60904952	ENSG00000162599	0	inside	39209	NFIA	0.582863	3.14368	7.72703	0.00544001	0.169273
All_peak_16254	12	122946740	122947166	ENSG00000150967	0	inside	34483	ABCB9	0.700755	2.44562	7.7242	0.00544854	0.169411
All_peak_15381	12	92879742	92879955	ENSG00000257195	3817	upstream	3818	HNRNPA1P50	-1.27699	0.0944864	7.71819	0.00546671	0.169849
All_peak_7675	10	43175003	43175302	ENSG00000169826	0	inside	36518	CSGALNACT2	0.891048	1.16606	7.71575	0.0054741	0.16992
All_peak_4962	1	182259195	182259832	ENSG00000228918	0	inside	54229	LINC01344	0.55131	2.86723	7.71474	0.00547718	0.16992
All_peak_43856	3	158123279	158123434	ENSG00000174891	0	inside	17425	RSRC1	-1.20785	0.848756	7.70664	0.00550181	0.170556
All_peak_633	1	18400478	18400620	NA	NA	NA	NA	NA	-2.12888	-0.437767	7.70361	0.00551105	0.170715
All_peak_540	1	15949621	15949902	ENSG00000116809	0	inside	26230	ZBTB17	1.06182	0.686468	7.70128	0.00551818	0.170749
All_peak_8385	10	78043517	78043877	ENSG00000138326	0	inside	9758	RPS24	0.712539	2.09911	7.70055	0.0055204	0.170749
All_peak_47310	4	141333162	141333581	ENSG00000248810	544	upstream	545	RP11-362F19.1	-1.88149	2.42328	7.69676	0.00553199	0.170894
All_peak_61399	8	70271632	70271848	ENSG00000213003	1520	upstream	1521	BTF3P12	1.21649	0.0701338	7.69522	0.00553672	0.170894
All_peak_4776	1	173580067	173580481	ENSG00000162753	0	inside	22613	SLC9C2	-0.912579	1.80839	7.69303	0.00554346	0.170894
All_peak_51319	5	150486251	150486561	ENSG00000254333	283	upstream	284	CTC-367J11.1	0.906194	0.620568	7.69274	0.00554435	0.170894
All_peak_42801	3	120642532	120642787	ENSG00000113924	0	inside	39784	HGD	1.24078	0.627343	7.6923	0.00554569	0.170894
All_peak_16080	12	119869861	119870045	ENSG00000122966	0	inside	7246	CIT	-1.67389	-0.605202	7.67889	0.00558705	0.171802
All_peak_69365	Y	26403933	26404078	ENSG00000233843	2703	downstream	3323	CYCSP48	-0.359019	-0.0311072	0.779926	0.377164	0.90343
All_peak_15682	12	104467442	104467783	ENSG00000171310	0	inside	12148	CHST11	-1.15147	0.580447	7.6775	0.00559136	0.171802
All_peak_58816	7	106947374	106947526	NA	NA	NA	NA	NA	-1.18261	-0.064276	7.67737	0.00559175	0.171802
All_peak_52429	6	7199086	7199300	ENSG00000124782	0	inside	91490	RREB1	1.24203	0.233824	7.67284	0.0056058	0.171978
All_peak_63024	9	116691	117197	ENSG00000170122	0	inside	1007	FOXD4	-0.643964	2.43122	7.67191	0.0056087	0.171978
All_peak_57197	7	30904646	30904856	ENSG00000250424	0	inside	52374	RP5-877J2.1	1.01898	0.627655	7.67057	0.00561289	0.171978
All_peak_23946	16	67194369	67194662	ENSG00000205250	0	inside	2201	E2F4	-0.703927	2.28417	7.66953	0.00561612	0.171978
All_peak_3461	1	124012713	124012816	NA	NA	NA	NA	NA	-1.50629	0.267489	7.66722	0.00562332	0.171978
All_peak_49236	5	57693198	57693363	NA	NA	NA	NA	NA	1.36718	0.18679	7.66677	0.00562471	0.171978
All_peak_3719	1	147670459	147670725	ENSG00000162836	0	overlapStart	36	ACP6	-0.830879	1.35629	7.66619	0.00562651	0.171978
All_peak_52394	6	6730913	6731076	NA	NA	NA	NA	NA	1.66206	-0.402446	7.65599	0.0056584	0.172825
All_peak_29672	19	16896591	16896712	ENSG00000160111	0	inside	130103	CPAMD8	-1.07157	0.120748	7.65108	0.00567382	0.173071
All_peak_4203	1	155983778	155983908	ENSG00000273002	792	downstream	4980	RP11-336K24.12	1.55782	-0.304781	7.65078	0.00567479	0.173071
All_peak_28648	18	77114445	77115252	ENSG00000278330	0	inside	1844	RP11-4B16.4	0.490754	3.45895	7.64914	0.00567993	0.1731
All_peak_6585	1	243054885	243055082	ENSG00000253326	0	inside	1312	RP11-261C10.7	0.964906	-0.108962	7.64208	0.00570222	0.173652
All_peak_52238	6	3001828	3002154	ENSG00000224846	2694	upstream	2695	RP1-90J20.8	0.682456	2.31593	7.63308	0.00573074	0.174392
All_peak_32260	2	38364272	38364571	ENSG00000119787	0	inside	12714	ATL2	0.755449	1.64455	7.61839	0.00577762	0.17569
All_peak_61420	8	71831364	71831615	ENSG00000264576	988	downstream	1073	AC104012.1	1.01257	0.326669	7.61123	0.00580058	0.176259
All_peak_48170	4	184805404	184805896	ENSG00000151726	0	inside	20922	ACSL1	-0.631571	2.83596	7.60558	0.00581879	0.176562
All_peak_36514	2	237481221	237481394	ENSG00000115648	4033	upstream	4034	MLPH	-1.72936	-0.391818	7.6015	0.00583197	0.176562
All_peak_56396	7	867549	868001	ENSG00000164828	0	inside	50935	SUN1	-1.1722	1.23891	7.60036	0.00583567	0.176562
All_peak_33405	2	87542680	87542940	ENSG00000222041	0	inside	87313	LINC00152	-0.8986	1.52169	7.59955	0.00583827	0.176562
All_peak_30422	19	42301971	42302134	ENSG00000188368	0	overlapStart	36	PRR19	-1.12945	-0.375374	7.59923	0.00583931	0.176562
All_peak_51590	5	160244166	160244378	ENSG00000253772	3138	upstream	3139	RP11-34P1.1	1.21906	0.745074	7.59837	0.00584209	0.176562
All_peak_62016	8	101137271	101137607	ENSG00000202360	351	upstream	352	RN7SKP249	0.893741	1.03925	7.59825	0.00584249	0.176562
All_peak_5741	1	211327654	211327895	ENSG00000082512	0	inside	1040	TRAF5	1.68558	1.17485	7.59759	0.00584464	0.176562
All_peak_26189	17	43241763	43242387	ENSG00000273709	393	upstream	394	RNU2-1	-0.722118	5.58838	7.58338	0.0058909	0.17781
All_peak_64721	9	93963027	93963189	NA	NA	NA	NA	NA	1.43594	-0.179418	7.58226	0.00589454	0.17781
All_peak_1923	1	53689824	53690273	ENSG00000239007	1012	upstream	1013	RNU7-95P	0.869424	2.20454	7.57946	0.00590372	0.177875
All_peak_20251	15	20100552	20101219	ENSG00000239471	4523	upstream	4524	RN7SL584P	2.04165	3.97302	7.57898	0.00590529	0.177875
All_peak_49025	5	48818650	48818757	NA	NA	NA	NA	NA	-1.49031	0.286991	7.57745	0.00591029	0.177897
All_peak_40597	3	7697642	7697826	ENSG00000196277	0	inside	927642	GRM7	3.69101	-0.454072	7.57465	0.0059195	0.178045
All_peak_9965	11	875937	876327	ENSG00000177830	0	inside	38731	CHID1	-0.0517479	2.64197	0.0465934	0.829101	0.990243
All_peak_9966	11	877704	877872	ENSG00000177830	0	inside	37186	CHID1	-0.816807	1.87603	3.65705	0.0558324	0.538105
All_peak_16992	13	39348248	39348748	ENSG00000183722	0	inside	254780	LHFP	-1.09171	1.03846	7.56616	0.00594744	0.178468
All_peak_62449	8	123630417	123630746	ENSG00000253286	0	inside	16193	CTD-2552K11.2	1.15915	1.06241	7.56402	0.0059545	0.178468
All_peak_46842	4	110198467	110198970	ENSG00000170522	0	inside	229	ELOVL6	0.628928	3.0278	7.56384	0.0059551	0.178468
All_peak_25362	17	18960909	18961040	ENSG00000154025	0	inside	10565	SLC5A10	1.26468	-0.310165	7.56243	0.00595977	0.178479
All_peak_63690	9	36148748	36149006	ENSG00000122694	0	inside	12213	GLIPR2	1.24694	1.05362	7.56034	0.00596667	0.178556
All_peak_21561	15	75578657	75578902	ENSG00000169410	0	inside	387	PTPN9	-1.04357	0.200921	7.55611	0.0059807	0.178847
All_peak_47858	4	168421743	168422068	ENSG00000181381	0	inside	115718	DDX60L	1.38488	1.21796	7.55465	0.00598554	0.178863
All_peak_40556	3	4978257	4979044	ENSG00000134107	71	upstream	72	BHLHE40	0.501687	3.34572	7.54973	0.00600189	0.179222
All_peak_50284	5	112958559	112958739	NA	NA	NA	NA	NA	1.7204	-0.459243	7.53928	0.00603683	0.180035
All_peak_69304	Y	10999850	10999987	NA	NA	NA	NA	NA	-0.211052	3.33598	0.771418	0.379779	0.904887
All_peak_57324	7	37076699	37077002	ENSG00000155849	0	inside	372247	ELMO1	1.02369	0.776059	7.53557	0.00604927	0.180247
All_peak_59620	7	143007984	143008201	NA	NA	NA	NA	NA	0.980413	0.790803	7.53243	0.00605983	0.180335
All_peak_9663	10	124648779	124649148	ENSG00000189319	0	inside	95121	FAM53B	0.843459	1.80406	7.5321	0.00606092	0.180335
All_peak_43271	3	136840231	136840446	ENSG00000273486	1210	upstream	1211	RP11-731C17.2	1.81983	-0.435881	7.53076	0.00606543	0.18034
All_peak_40664	3	9912630	9912742	ENSG00000163702	4331	upstream	4332	IL17RC	1.33906	-0.588232	7.52159	0.0060964	0.181131
All_peak_50926	5	140145862	140146094	NA	NA	NA	NA	NA	1.08028	0.298261	7.5155	0.00611703	0.181528
All_peak_6851	10	3095339	3096000	ENSG00000067057	0	inside	29007	PFKP	0.559198	3.31088	7.51506	0.00611853	0.181528
All_peak_61972	8	100409972	100410350	ENSG00000034677	0	overlapStart	42	RNF19A	1.04713	0.635699	7.51009	0.00613543	0.181899
All_peak_31584	2	10285490	10285955	NA	NA	NA	NA	NA	1.11215	1.13111	7.50234	0.0061619	0.182502
All_peak_40602	3	8324885	8325075	ENSG00000227110	0	inside	286849	LMCD1-AS1	1.3686	-0.0602208	7.50156	0.00616457	0.182502
All_peak_62200	8	109325963	109326149	ENSG00000120526	0	inside	8236	NUDCD1	1.37076	-0.0101583	7.49439	0.00618914	0.183099
All_peak_2899	1	101257724	101258206	ENSG00000228399	1108	downstream	1451	RP4-575N6.2	0.927351	2.34672	7.49157	0.00619885	0.183255
All_peak_20709	15	40069189	40069455	ENSG00000248508	1899	downstream	29879	SRP14-AS1	1.22552	0.284752	7.48464	0.00622276	0.183831
All_peak_52506	6	10751903	10752134	ENSG00000222383	656	downstream	792	RNA5SP203	-0.689446	2.93392	7.48017	0.00623821	0.184156
All_peak_61824	8	94894635	94894772	ENSG00000156170	994	upstream	995	NDUFAF6	1.00555	0.0306769	7.47637	0.00625139	0.184198
All_peak_30516	19	44553854	44554116	ENSG00000230666	0	inside	66705	CEACAM22P	-2.44694	-0.126778	7.47397	0.00625974	0.184198
All_peak_32235	2	37536031	37536160	NA	NA	NA	NA	NA	-1.2206	-0.468028	7.47364	0.00626088	0.184198
All_peak_9967	11	908295	908579	ENSG00000177830	0	inside	6479	CHID1	-0.191014	2.64642	0.752653	0.385638	0.908223
All_peak_60181	8	7580672	7580884	ENSG00000241737	0	inside	1769	FAM90A23P	-1.23418	2.95442	7.47336	0.00626185	0.184198
All_peak_37647	20	38927977	38928261	ENSG00000101447	0	inside	1666	FAM83D	0.794448	1.0649	7.47189	0.00626699	0.184218
All_peak_44774	3	195989620	195990016	ENSG00000185485	0	inside	302	SDHAP1	-0.724673	2.20243	7.4656	0.00628891	0.184732
All_peak_758	1	21716315	21716582	ENSG00000090686	0	inside	67024	USP48	1.30146	-0.180305	7.45823	0.00631471	0.185358
All_peak_17412	13	60229928	60230161	NA	NA	NA	NA	NA	1.13656	0.118886	7.45018	0.00634301	0.186057
All_peak_37664	20	41003703	41003936	NA	NA	NA	NA	NA	1.47958	0.257276	7.44132	0.00637433	0.186677
All_peak_54103	6	53615738	53616029	ENSG00000001084	0	inside	941	GCLC	1.16476	0.204353	7.4406	0.00637685	0.186677
All_peak_9968	11	910774	911138	ENSG00000177830	0	inside	3920	CHID1	0.321165	2.29542	1.6284	0.201925	0.794114
All_peak_541	1	15952741	15953046	ENSG00000116809	0	inside	23086	ZBTB17	1.01222	1.37271	7.43911	0.00638216	0.186677
All_peak_7306	10	22816908	22817243	NA	NA	NA	NA	NA	1.20194	0.239258	7.4337	0.00640135	0.187106
All_peak_48203	4	186056985	186057100	NA	NA	NA	NA	NA	-2.11859	-0.372349	7.42748	0.00642354	0.187623
All_peak_27294	17	80101980	80102085	ENSG00000171298	0	inside	425	GAA	-1.45149	-0.596684	7.41537	0.00646688	0.18864
All_peak_13376	12	561935	562140	ENSG00000139044	0	inside	101572	B4GALNT3	-1.45584	0.500902	7.41448	0.00647011	0.18864
All_peak_19483	14	77761550	77761904	ENSG00000100603	343	upstream	344	SNW1	0.901063	1.21041	7.41333	0.00647422	0.18864
All_peak_49639	5	76402593	76402800	ENSG00000145703	448	upstream	449	IQGAP2	0.981434	1.13221	7.41145	0.00648102	0.18864
All_peak_23868	16	58815242	58815478	ENSG00000245768	0	inside	81331	RP11-410D17.2	1.51981	0.103148	7.41022	0.00648543	0.18864
All_peak_14176	12	37254498	37254612	NA	NA	NA	NA	NA	-1.05829	4.24287	7.41015	0.00648569	0.18864
All_peak_50116	5	102755988	102756203	ENSG00000145730	0	inside	2008	PAM	0.789629	1.4086	7.40503	0.00650417	0.189045
All_peak_59628	7	143299946	143300137	ENSG00000240322	1132	downstream	1431	RN7SL481P	1.0887	-0.0510606	7.38842	0.00656452	0.190665
All_peak_9744	10	128464333	128464646	NA	NA	NA	NA	NA	-1.59684	5.08135	7.36587	0.00664733	0.192936
All_peak_34194	2	127700632	127700846	ENSG00000173349	661	upstream	662	SFT2D3	1.02397	0.600885	7.36323	0.0066571	0.192998
All_peak_32	1	183008	183319	ENSG00000279928	0	inside	616	FO538757.3	-0.577901	2.4751	7.36236	0.00666035	0.192998
All_peak_268	1	6448219	6448435	ENSG00000231868	1213	upstream	1214	RP1-202O8.2	1.11827	0.761427	7.36152	0.00666344	0.192998
All_peak_44659	3	194089413	194089999	ENSG00000229964	1561	upstream	1562	RP11-135A1.3	1.49087	1.77421	7.35609	0.00668359	0.193312
All_peak_14162	12	37235364	37235450	NA	NA	NA	NA	NA	-0.626617	5.09123	7.35608	0.00668363	0.193312
All_peak_57511	7	44541592	44541925	ENSG00000015520	277	upstream	278	NPC1L1	1.07376	1.47698	7.35284	0.00669567	0.193526
All_peak_38012	20	53750925	53751257	NA	NA	NA	NA	NA	1.23851	0.588982	7.34517	0.00672432	0.194218
All_peak_20252	15	20101283	20101409	NA	NA	NA	NA	NA	2.01464	1.58253	7.34002	0.00674359	0.194639
All_peak_56490	7	2510902	2511045	ENSG00000106003	1483	upstream	1484	LFNG	1.29722	-0.185257	7.33748	0.00675314	0.194742
All_peak_65752	9	130834863	130835277	ENSG00000097007	0	inside	120918	ABL1	-0.976739	0.983722	7.33584	0.00675932	0.194742
All_peak_55027	6	119215975	119216160	ENSG00000111885	0	inside	133601	MAN1A1	1.46505	-0.44057	7.33533	0.00676124	0.194742
All_peak_54689	6	106098459	106098630	ENSG00000269919	1509	upstream	1510	RP1-134E15.3	1.60848	-0.265389	7.33004	0.00678116	0.19518
All_peak_7152	10	15370999	15371443	ENSG00000148468	0	overlapStart	62	FAM171A1	0.971123	0.887064	7.32628	0.00679536	0.195453
All_peak_33256	2	84478962	84479148	NA	NA	NA	NA	NA	1.8914	-0.422962	7.32261	0.00680926	0.195717
All_peak_15079	12	68932587	68933592	ENSG00000135678	0	inside	37978	CPM	0.547827	2.99815	7.31881	0.00682368	0.195895
All_peak_33669	2	99134966	99135371	ENSG00000135951	0	inside	19593	TSGA10	-0.981008	1.00678	7.31773	0.00682774	0.195895
All_peak_5950	1	220962124	220962411	NA	NA	NA	NA	NA	1.18325	0.860482	7.31723	0.00682965	0.195895
All_peak_33927	2	111927768	111928039	ENSG00000240183	2135	upstream	2136	RN7SL297P	1.0118	1.44946	7.31511	0.0068377	0.19599
All_peak_47845	4	167897176	167897568	NA	NA	NA	NA	NA	1.18021	0.993599	7.30823	0.00686394	0.196332
All_peak_26518	17	50547025	50547191	ENSG00000006282	0	inside	3968	SPATA20	-1.06178	0.490834	7.30503	0.00687619	0.196332
All_peak_66228	GL000220.1	125344	125584	NA	NA	NA	NA	NA	2.83788	2.81656	7.30493	0.00687658	0.196332
All_peak_56932	7	21972558	21972784	NA	NA	NA	NA	NA	-1.12563	0.418797	7.30362	0.0068816	0.196332
All_peak_51068	5	142822133	142822451	ENSG00000145819	0	inside	51750	ARHGAP26	1.35395	0.661649	7.30335	0.0068826	0.196332
All_peak_23204	16	29178214	29178428	ENSG00000260517	0	inside	62088	RP11-426C22.5	1.49055	0.740644	7.30333	0.00688268	0.196332
All_peak_47155	4	131750173	131750314	NA	NA	NA	NA	NA	-1.80527	0.301122	7.3033	0.00688279	0.196332
All_peak_5052	1	185133565	185133759	ENSG00000121486	0	inside	23313	TRMT1L	-1.44603	-0.244315	7.30117	0.00689098	0.196385
All_peak_38280	20	64328036	64328270	ENSG00000274727	64	upstream	65	RP11-476I15.6	-1.81904	-0.35439	7.30035	0.00689413	0.196385
All_peak_1443	1	39757575	39757811	ENSG00000116985	0	inside	31050	BMP8B	-0.917721	1.14109	7.2953	0.0069135	0.196802
All_peak_14536	12	52147332	52147640	NA	NA	NA	NA	NA	0.692813	1.76634	7.28973	0.00693498	0.197278
All_peak_15400	12	93361595	93361920	ENSG00000257252	0	inside	15816	RP11-486A14.2	1.04813	0.903088	7.28717	0.00694488	0.197295
All_peak_39554	22	22297800	22298404	ENSG00000236850	4819	upstream	4820	BMS1P20	-0.653639	2.26107	7.28634	0.00694811	0.197295
All_peak_52424	6	7165079	7165216	ENSG00000124782	0	inside	57483	RREB1	1.38168	-0.180281	7.28539	0.00695176	0.197295
All_peak_7406	10	28668789	28668974	ENSG00000207483	764	downstream	871	RNU6-1067P	-1.2295	0.424793	7.28212	0.00696441	0.197295
All_peak_62840	8	142614474	142614732	ENSG00000198576	2	upstream	3	ARC	0.97191	1.01109	7.28148	0.0069669	0.197295
All_peak_58854	7	107579869	107580654	ENSG00000075790	0	overlapStart	107	BCAP29	0.480815	3.43109	7.28129	0.00696767	0.197295
All_peak_19602	14	88554692	88555099	ENSG00000070778	0	overlapStart	40	PTPN21	-1.03057	0.499391	7.28097	0.00696891	0.197295
All_peak_48844	5	37379012	37379593	ENSG00000082068	0	overlapStart	199	WDR70	0.592665	3.05217	7.27944	0.00697484	0.197328
All_peak_5684	1	209576782	209577007	NA	NA	NA	NA	NA	1.15186	0.193184	7.27775	0.0069814	0.197379
All_peak_15159	12	71840263	71840776	ENSG00000121749	0	inside	557	TBC1D15	0.740383	1.78217	7.27236	0.00700237	0.197751
All_peak_2950	1	107965550	107965971	ENSG00000134215	406	upstream	407	VAV3	-0.902219	1.11612	7.26982	0.00701228	0.197751
All_peak_58888	7	108604736	108605103	ENSG00000225647	0	inside	6362	AC005487.2	-1.06221	1.79693	7.26954	0.00701339	0.197751
All_peak_46638	4	99024976	99025140	ENSG00000250496	1845	upstream	1846	ABT1P1	-1.81425	-0.477381	7.26886	0.00701605	0.197751
All_peak_60193	8	7768377	7768495	ENSG00000254597	481	upstream	482	FAM90A10P	-2.08125	-0.257121	7.26741	0.0070217	0.197751
All_peak_30328	19	40464699	40465002	ENSG00000090013	0	inside	838	BLVRB	-0.762688	1.87286	7.26597	0.00702732	0.197751
All_peak_889	1	25431119	25431418	ENSG00000204178	0	inside	262	TMEM57	-0.886688	0.932507	7.26581	0.00702795	0.197751
All_peak_51536	5	158695584	158695763	ENSG00000164330	152	downstream	403998	EBF1	1.80336	-0.155858	7.26078	0.00704767	0.198101
All_peak_58909	7	112205836	112206042	ENSG00000128512	0	inside	369	DOCK4	-0.909534	0.837013	7.25977	0.00705163	0.198101
All_peak_15485	12	95548536	95549102	ENSG00000136014	0	inside	2388	USP44	-0.864089	1.32453	7.25877	0.00705556	0.198101
All_peak_36938	20	5741113	5741473	NA	NA	NA	NA	NA	0.976638	1.56362	7.25765	0.00705994	0.198101
All_peak_33545	2	95346377	95346579	ENSG00000115041	0	inside	49074	KCNIP3	0.852299	0.916602	7.25643	0.00706475	0.198101
All_peak_35281	2	186575322	186575601	NA	NA	NA	NA	NA	1.22037	0.571474	7.25444	0.00707258	0.198101
All_peak_26203	17	43266938	43267176	ENSG00000276596	115	upstream	116	RNU2-1	-1.48766	3.85279	7.25412	0.00707386	0.198101
All_peak_27105	17	75667483	75667730	ENSG00000108469	294	upstream	295	RECQL5	-1.20735	0.139229	7.25082	0.00708688	0.198332
All_peak_60746	8	30137240	30137646	ENSG00000177669	0	inside	7040	MBOAT4	0.832903	1.94775	7.24848	0.00709612	0.198457
All_peak_40188	22	41403834	41404213	NA	NA	NA	NA	NA	0.777663	1.6059	7.24683	0.00710265	0.198495
All_peak_63423	9	21974775	21975348	LRG_11	0	inside	19143	CDKN2A	0.849734	1.57312	7.24497	0.00710998	0.198495
All_peak_69299	Y	10907644	10907764	NA	NA	NA	NA	NA	0.213991	4.20109	0.704455	0.401291	0.914619
All_peak_17037	13	41007016	41007255	ENSG00000120690	0	inside	54185	ELF1	-1.1381	0.382094	7.24329	0.00711665	0.198495
All_peak_57948	7	73715732	73716100	ENSG00000106089	0	inside	3572	STX1A	0.955126	1.76474	7.24062	0.00712725	0.198511
All_peak_51197	5	148659698	148659963	ENSG00000164270	0	inside	17272	HTR4	2.14339	0.110641	7.23982	0.00713043	0.198511
All_peak_41794	3	52182187	52182608	NA	NA	NA	NA	NA	0.976332	0.989538	7.23953	0.00713157	0.198511
All_peak_43212	3	133821833	133822272	ENSG00000144867	0	inside	37801	SRPRB	1.03595	0.835234	7.23674	0.00714265	0.198679
All_peak_40886	3	16395340	16395518	ENSG00000131378	0	inside	118508	RFTN1	1.21135	0.177148	7.2356	0.0071472	0.198679
All_peak_32460	2	46500160	46500519	ENSG00000253515	0	inside	430	RP11-417F21.2	0.829973	2.36244	7.22654	0.00718337	0.199538
All_peak_4509	1	162018574	162018753	ENSG00000162745	0	inside	5101	OLFML2B	1.49932	-0.360457	7.22544	0.00718774	0.199538
All_peak_39565	22	22900929	22901015	ENSG00000211677	0	overlapStart	39	IGLC2	-1.52647	-0.541045	7.22146	0.00720372	0.199848
All_peak_35423	2	191597057	191597648	NA	NA	NA	NA	NA	-1.22085	1.26183	7.21127	0.0072447	0.200635
All_peak_6278	1	230104645	230105068	ENSG00000143641	0	inside	46656	GALNT2	0.893007	1.98586	7.21013	0.00724931	0.200635
All_peak_9969	11	914813	914940	ENSG00000177830	0	inside	118	CHID1	-0.552382	-0.127174	1.32139	0.250343	0.830807
All_peak_69386	Y	56858854	56858947	NA	NA	NA	NA	NA	-0.427935	-0.618789	0.6996	0.402918	0.91533
All_peak_46197	4	77193550	77193734	ENSG00000138764	0	inside	36400	CCNG2	-1.27895	-0.0357697	7.20762	0.00725946	0.20065
All_peak_41488	3	45551583	45551935	ENSG00000144791	3458	upstream	3459	LIMD1	1.28574	0.454384	7.20678	0.00726288	0.20065
All_peak_8671	10	91162175	91163860	ENSG00000180628	0	overlapStart	836	PCGF5	0.457165	4.33986	7.20469	0.00727133	0.20065
All_peak_65014	9	105296914	105297101	ENSG00000070214	0	inside	52293	SLC44A1	0.937154	0.542537	7.20468	0.00727137	0.20065
All_peak_9970	11	925699	926016	ENSG00000183020	0	inside	806	AP2A2	-0.564042	1.38198	4.1048	0.0427616	0.484378
All_peak_65993	9	137157008	137157402	ENSG00000176884	0	inside	18619	GRIN1	-0.734163	1.55223	7.19399	0.0073148	0.20158
All_peak_17806	13	97257860	97258373	ENSG00000139793	0	inside	36427	MBNL2	0.642816	2.49995	7.19055	0.00732885	0.201742
All_peak_69317	Y	11302683	11302784	ENSG00000258567	4133	upstream	4134	DUX4L16	-0.329379	1.57446	0.667179	0.414037	0.918681
All_peak_9971	11	926117	926226	ENSG00000183020	0	inside	1224	AP2A2	-1.29498	-0.437141	6.11504	0.0134037	0.283034
All_peak_50480	5	126748159	126748397	NA	NA	NA	NA	NA	1.64037	0.0651237	7.18434	0.00735428	0.20213
All_peak_63677	9	35923892	35924142	NA	NA	NA	NA	NA	1.27113	0.581802	7.18131	0.00736669	0.202265
All_peak_51984	5	177529297	177529544	ENSG00000146067	0	inside	24997	FAM193B	-1.27975	-0.0496149	7.18059	0.00736964	0.202265
All_peak_63247	9	10252212	10252483	ENSG00000153707	0	inside	360240	PTPRD	-1.33528	0.96819	7.17874	0.00737725	0.202265
All_peak_56278	6	167288787	167289090	ENSG00000112494	0	inside	17619	UNC93A	1.10606	0.447119	7.17839	0.0073787	0.202265
All_peak_4793	1	174349289	174349648	ENSG00000266125	934	downstream	1025	AL022400.1	-1.51432	0.00666238	7.17549	0.00739064	0.202458
All_peak_52801	6	20204213	20204459	ENSG00000172197	0	inside	7940	MBOAT1	-1.32733	0.103319	7.17371	0.00739798	0.202526
All_peak_58478	7	98930851	98931414	ENSG00000196367	0	inside	52919	TRRAP	0.775688	2.33027	7.16951	0.0074153	0.202866
All_peak_55390	6	135030826	135031028	ENSG00000112339	0	inside	72028	HBS1L	1.22809	-0.073317	7.16179	0.0074473	0.203607
All_peak_29055	19	4374550	4375458	ENSG00000141985	0	inside	25089	SH3GL1	0.50703	2.96815	7.15237	0.0074865	0.204544
All_peak_40260	22	42754646	42754999	NA	NA	NA	NA	NA	1.16463	1.20381	7.15108	0.00749187	0.204556
All_peak_59736	7	149367873	149368031	NA	NA	NA	NA	NA	1.68236	-0.643394	7.14905	0.00750035	0.204652
All_peak_19663	14	90397387	90398086	ENSG00000198668	0	inside	886	CALM1	-0.825504	1.93306	7.14636	0.00751162	0.204738
All_peak_62321	8	118559322	118559722	ENSG00000177570	0	inside	62273	SAMD12	-1.07251	0.942629	7.14594	0.00751338	0.204738
All_peak_48470	5	8012401	8013025	NA	NA	NA	NA	NA	-0.939871	2.92454	7.1415	0.00753203	0.205112
All_peak_65556	9	127578940	127579463	ENSG00000136830	0	overlapStart	48	FAM129B	0.939642	1.85072	7.13886	0.00754311	0.205279
All_peak_9973	11	965043	965247	ENSG00000183020	0	inside	40150	AP2A2	0.500903	2.76307	0.209524	0.647141	0.969558
All_peak_55119	6	125020457	125020730	ENSG00000146373	0	inside	57913	RNF217	1.52935	-0.426432	7.12926	0.00758358	0.206109
All_peak_52637	6	14728542	14728893	ENSG00000234261	0	inside	361110	RP11-146I2.1	0.781945	1.5041	7.12232	0.00761301	0.206617
All_peak_7638	10	42080570	42080678	NA	NA	NA	NA	NA	1.13332	1.36828	7.12168	0.00761574	0.206617
All_peak_28949	19	2168904	2169289	ENSG00000065000	4439	upstream	4440	AP3D1	0.902462	2.08544	7.12069	0.00761992	0.206617
All_peak_5350	1	202105842	202106077	NA	NA	NA	NA	NA	-0.859664	1.01051	7.11924	0.00762609	0.206617
All_peak_8468	10	80443615	80443864	NA	NA	NA	NA	NA	1.02384	1.30144	7.11895	0.00762732	0.206617
All_peak_45230	4	9532116	9532496	NA	NA	NA	NA	NA	-0.93088	0.847106	7.11781	0.00763218	0.206617
All_peak_31634	2	11688320	11688669	ENSG00000134324	0	inside	10726	LPIN1	-1.08675	2.01472	7.11442	0.00764666	0.206874
All_peak_29621	19	15555854	15556142	NA	NA	NA	NA	NA	-1.07263	0.744605	7.11053	0.00766323	0.207187
All_peak_9974	11	975571	975664	ENSG00000183020	0	inside	50678	AP2A2	0.91893	0.402049	1.59937	0.205993	0.795988
All_peak_56752	7	12389139	12389352	ENSG00000146530	0	inside	14589	VWDE	1.13001	0.180175	7.10369	0.00769253	0.207708
All_peak_62570	8	127831587	127831954	ENSG00000249859	0	inside	37055	PVT1	0.838981	1.84824	7.09908	0.00771234	0.208091
All_peak_20254	15	20102357	20102480	NA	NA	NA	NA	NA	1.41337	1.85767	7.09696	0.00772147	0.208091
All_peak_56295	6	167977677	167977763	ENSG00000235994	0	inside	2013	RP3-470B24.5	-1.03771	0.23733	7.0969	0.00772175	0.208091
All_peak_58064	7	76260272	76260616	ENSG00000177679	0	inside	58373	SRRM3	-0.870412	0.798353	7.07945	0.00779729	0.20999
All_peak_48302	4	190203292	190204263	NA	NA	NA	NA	NA	-1.06031	3.08525	7.07421	0.00782013	0.2104
All_peak_27423	17	82592898	82593500	ENSG00000262147	4487	upstream	4488	RP13-638C3.3	0.988814	1.36526	7.07362	0.00782269	0.2104
All_peak_5104	1	186896237	186896506	ENSG00000116711	0	inside	67285	PLA2G4A	1.29795	-0.00318412	7.07131	0.00783279	0.210535
All_peak_42164	3	72027753	72028148	ENSG00000274043	4149	upstream	4150	AC105265.1	0.950181	2.02729	7.06512	0.00785991	0.210995
All_peak_44438	3	185297873	185298159	ENSG00000073803	0	inside	14933	MAP3K13	0.983346	0.692468	7.06508	0.00786008	0.210995
All_peak_36184	2	224009801	224010276	ENSG00000135919	0	inside	29043	SERPINE2	0.831368	1.30088	7.06281	0.00787004	0.211039
All_peak_62616	8	128824448	128824694	NA	NA	NA	NA	NA	1.75495	0.0119579	7.06239	0.00787191	0.211039
All_peak_24677	16	89505470	89505687	ENSG00000261118	1010	upstream	1011	RP11-104N10.1	0.834144	1.01305	7.05789	0.00789167	0.211432
All_peak_41946	3	58008237	58008592	ENSG00000136068	0	overlapStart	162	FLNB	-0.832533	1.38611	7.0478	0.00793627	0.21249
All_peak_874	1	25279466	25280146	ENSG00000187010	0	inside	7074	RHD	-0.684564	3.38726	7.04324	0.00795648	0.212786
All_peak_45271	4	12640305	12640644	ENSG00000249780	0	overlapStart	7	RP11-352E6.2	-1.8675	5.17581	7.04223	0.007961	0.212786
All_peak_44282	3	182683663	182683831	NA	NA	NA	NA	NA	1.16695	0.172845	7.04184	0.00796273	0.212786
All_peak_31908	2	25222590	25223209	NA	NA	NA	NA	NA	-0.63339	2.25305	7.04	0.00797088	0.212867
All_peak_26246	17	44006816	44007135	ENSG00000161653	0	inside	2271	NAGS	-1.26074	0.490148	7.03798	0.0079799	0.21297
All_peak_7341	10	24988840	24989036	ENSG00000151023	0	inside	73243	ENKUR	1.89489	-0.282557	7.03538	0.00799149	0.213142
All_peak_25480	17	21402417	21402599	ENSG00000184185	0	inside	26221	KCNJ12	1.2609	-0.201096	7.03142	0.00800918	0.213477
All_peak_8551	10	87038397	87038725	ENSG00000200253	2512	downstream	2616	RNU6-529P	-1.03202	0.851726	7.02688	0.00802952	0.213882
All_peak_21249	15	64825338	64825476	ENSG00000140451	0	inside	192	PIF1	-1.61662	-0.521536	7.02395	0.00804268	0.214094
All_peak_33360	2	87325436	87325542	NA	NA	NA	NA	NA	-1.54793	-0.61683	7.0219	0.00805187	0.214201
All_peak_42028	3	64011673	64012004	ENSG00000243410	0	overlapStart	40	RP11-245J9.4	0.886414	1.23916	7.0083	0.00811325	0.215696
All_peak_41016	3	22564167	22564509	NA	NA	NA	NA	NA	1.04959	0.727892	7.00305	0.0081371	0.216071
All_peak_9976	11	1016716	1017103	ENSG00000184956	0	inside	19603	MUC6	0.0300081	1.19142	0.00309198	0.955656	0.997777
All_peak_7796	10	46345350	46345532	ENSG00000279058	0	inside	8127	AC244230.1	0.926931	1.49024	6.99843	0.0081581	0.216334
All_peak_5158	1	192986092	192986466	NA	NA	NA	NA	NA	0.654609	2.48892	6.99843	0.00815811	0.216334
All_peak_44503	3	186825423	186825795	ENSG00000232233	0	overlapStart	97	RP11-573D15.2	0.757652	1.73586	6.99681	0.00816551	0.216382
All_peak_22679	16	8182733	8183135	NA	NA	NA	NA	NA	-0.662728	2.53509	6.99574	0.00817039	0.216382
All_peak_41877	3	53891200	53891479	ENSG00000113811	0	inside	509	SELK	-0.803817	1.35899	6.99331	0.00818148	0.216455
All_peak_60172	8	7551058	7551149	ENSG00000248944	0	inside	913	FAM90A6P	-1.40509	1.42267	6.99241	0.00818563	0.216455
All_peak_43139	3	130201277	130201554	ENSG00000250580	1359	downstream	1570	SNRPCP8	1.41408	0.261666	6.99171	0.00818881	0.216455
All_peak_61347	8	66688980	66689202	ENSG00000270024	0	inside	21385	C8orf44-SGK3	0.936864	0.454152	6.98887	0.00820182	0.216661
All_peak_35030	2	174051655	174052032	NA	NA	NA	NA	NA	-0.750774	1.94507	6.98401	0.00822412	0.2171
All_peak_9977	11	1017278	1017523	ENSG00000184956	0	inside	19183	MUC6	0.0733104	0.48598	0.0212865	0.884001	0.994045
All_peak_9978	11	1042050	1042284	NA	NA	NA	NA	NA	-0.94513	0.280626	6.40465	0.0113822	0.261216
All_peak_4561	1	165828945	165829150	ENSG00000143183	1190	upstream	1191	TMCO1	1.14453	0.0593278	6.9805	0.00824026	0.217123
All_peak_35098	2	176653967	176654141	ENSG00000224577	0	inside	16258	LINC01117	-1.1072	-0.0137171	6.97791	0.00825218	0.217299
All_peak_45488	4	38382460	38382784	ENSG00000248227	0	inside	15547	RP11-83C7.1	-1.05616	0.620955	6.96326	0.00832003	0.218831
All_peak_17899	13	99658527	99658663	ENSG00000125246	0	inside	51859	CLYBL	1.17437	-0.287533	6.96307	0.00832093	0.218831
All_peak_56045	6	158570087	158570355	ENSG00000146433	0	inside	33652	TMEM181	1.02289	0.916868	6.95503	0.00835837	0.219552
All_peak_56455	7	1648232	1648596	NA	NA	NA	NA	NA	0.827897	2.49291	6.95491	0.00835896	0.219552
All_peak_9799	10	132320185	132320482	ENSG00000165752	0	inside	11365	STK32C	0.842196	1.2041	6.95063	0.00837898	0.219939
All_peak_60446	8	18083175	18083633	ENSG00000245281	1234	upstream	1235	CTD-2547L16.1	0.763732	2.05083	6.94365	0.00841171	0.220658
All_peak_55909	6	154572605	154572984	ENSG00000219146	3324	upstream	3325	RPS4XP8	-0.508954	3.6748	6.94226	0.00841825	0.22069
All_peak_45994	4	68129726	68130343	ENSG00000198092	0	overlapStart	153	TMPRSS11F	-0.680874	2.66465	6.93791	0.00843878	0.221088
All_peak_50597	5	132190241	132190459	ENSG00000237714	0	inside	5366	P4HA2-AS1	1.60121	0.118643	6.93263	0.00846373	0.221569
All_peak_24384	16	80804512	80804798	ENSG00000166446	183	upstream	184	CDYL2	-1.37433	0.398283	6.93177	0.0084678	0.221569
All_peak_57460	7	43764135	43764285	ENSG00000229497	3004	upstream	3005	AC005189.6	-1.09458	-0.219013	6.9271	0.00848994	0.22182
All_peak_64871	9	98932002	98932351	NA	NA	NA	NA	NA	-1.21608	0.916634	6.92596	0.00849533	0.22182
All_peak_7285	10	22616060	22616379	ENSG00000150867	0	inside	98176	PIP4K2A	0.829037	0.946209	6.92508	0.00849952	0.22182
All_peak_2596	1	87754070	87754662	NA	NA	NA	NA	NA	-0.795495	2.57773	6.92474	0.00850115	0.22182
All_peak_52496	6	10587604	10588076	ENSG00000111846	0	inside	95382	GCNT2	0.661054	2.34903	6.92369	0.00850612	0.22182
All_peak_69289	Y	10630587	10630678	NA	NA	NA	NA	NA	0.28875	0.872828	0.560741	0.453962	0.931917
All_peak_9979	11	1051216	1051337	ENSG00000254872	0	inside	1337	RP13-870H17.3	-0.755522	0.0188116	1.85262	0.173479	0.76574
All_peak_22887	16	16042213	16042437	ENSG00000103222	0	inside	92637	ABCC1	1.40544	0.196671	6.91712	0.00853744	0.222172
All_peak_56938	7	22123185	22123347	ENSG00000136237	0	inside	233797	RAPGEF5	-1.26502	0.233796	6.91677	0.00853909	0.222172
All_peak_58236	7	87140382	87140607	NA	NA	NA	NA	NA	1.70234	-0.323021	6.91385	0.00855307	0.222281
All_peak_36450	2	233413630	233413843	ENSG00000077044	0	inside	59124	DGKD	1.02574	0.590826	6.91365	0.00855401	0.222281
All_peak_54806	6	109349488	109350012	ENSG00000203799	0	inside	64004	CCDC162P	0.750305	1.95989	6.90903	0.00857615	0.222586
All_peak_52642	6	14762397	14762695	ENSG00000234261	0	inside	327308	RP11-146I2.1	1.20611	0.486635	6.90896	0.00857651	0.222586
All_peak_62776	8	140449283	140449457	ENSG00000167632	0	inside	9122	TRAPPC9	1.45524	-0.153454	6.89862	0.00862622	0.223737
All_peak_32641	2	55268929	55269453	ENSG00000085760	0	overlapStart	106	MTIF2	0.630741	2.54356	6.89513	0.0086431	0.224034
All_peak_14185	12	38316470	38317194	ENSG00000175548	0	overlapStart	107	ALG10B	-0.415749	3.79891	6.89397	0.00864871	0.224039
All_peak_41649	3	49171131	49171674	ENSG00000185909	0	overlapStart	63	KLHDC8B	0.71156	2.34319	6.89109	0.00866263	0.22426
All_peak_9980	11	1097966	1098087	ENSG00000198788	0	inside	23092	MUC2	-0.0911932	2.30733	0.0436544	0.834498	0.990243
All_peak_17803	13	97226855	97227001	ENSG00000139793	0	inside	5422	MBNL2	1.05267	0.753394	6.88418	0.00869618	0.224847
All_peak_59314	7	134359865	134360222	NA	NA	NA	NA	NA	1.09995	1.37892	6.87977	0.00871769	0.225238
All_peak_20071	14	103943590	103944044	ENSG00000227729	1282	upstream	1283	RD3L	0.897839	1.49217	6.87861	0.00872332	0.225238
All_peak_17269	13	50119698	50119872	ENSG00000231607	0	inside	5848	DLEU2	0.85723	0.346394	6.87774	0.00872758	0.225238
All_peak_22023	15	90211927	90212116	ENSG00000185033	0	inside	51324	SEMA4B	-1.84892	-0.759222	6.87591	0.00873652	0.225328
All_peak_34745	2	161208599	161208843	ENSG00000136560	0	inside	71692	TANK	1.3353	0.471406	6.87232	0.00875409	0.225583
All_peak_2302	1	67479216	67479617	NA	NA	NA	NA	NA	1.06893	1.10056	6.87167	0.00875727	0.225583
All_peak_33432	2	88250371	88250773	NA	NA	NA	NA	NA	-0.5733	2.95882	6.86744	0.00877804	0.225977
All_peak_16860	13	30496268	30496488	ENSG00000189403	0	inside	121109	HMGB1	-1.27709	0.10901	6.85987	0.0088153	0.226796
All_peak_52278	6	3420039	3420218	ENSG00000137266	0	inside	36804	SLC22A23	1.04697	0.0624474	6.85245	0.008852	0.227573
All_peak_51672	5	168860438	168860980	ENSG00000184347	0	inside	440149	SLIT3	-0.444713	3.91064	6.85154	0.0088565	0.227573
All_peak_33076	2	72137610	72137706	ENSG00000003137	0	inside	10332	CYP26B1	1.3655	-0.199708	6.85021	0.0088631	0.227602
All_peak_56884	7	20220968	20221080	ENSG00000233834	0	inside	3392	AC005083.1	1.18608	-0.130126	6.84611	0.00888345	0.227983
All_peak_46657	4	99946933	99947090	ENSG00000164031	207	upstream	208	DNAJB14	0.880484	0.883683	6.84345	0.00889667	0.228043
All_peak_50619	5	132419609	132419941	ENSG00000238160	0	inside	6773	AC116366.5	1.02629	0.85775	6.84343	0.00889681	0.228043
All_peak_7101	10	12934707	12935097	ENSG00000151468	0	inside	164555	CCDC3	-2.03145	1.69246	6.84162	0.00890579	0.228113
All_peak_4277	1	156894758	156895398	ENSG00000187800	0	inside	1061	PEAR1	-0.527939	3.22638	6.84067	0.00891055	0.228113
All_peak_29552	19	13952638	13952874	ENSG00000132017	0	inside	147	DCAF15	-0.810538	0.717708	6.83878	0.00891997	0.228214
All_peak_9981	11	1113166	1113399	ENSG00000198788	2655	downstream	38292	MUC2	-0.919648	1.80827	1.69547	0.192881	0.785004
All_peak_56965	7	23191018	23191525	ENSG00000136243	0	inside	9192	NUPL2	0.643058	2.65456	6.83498	0.00893899	0.228418
All_peak_51953	5	177311869	177312710	ENSG00000213347	0	inside	47	MXD3	-0.488298	3.69232	6.8332	0.00894789	0.228505
All_peak_46021	4	69832610	69833014	ENSG00000109193	0	inside	27138	SULT1E1	-1.19416	0.34519	6.82612	0.00898341	0.229271
All_peak_46700	4	102684342	102684555	ENSG00000109323	0	inside	76439	MANBA	1.49685	0.0792551	6.82182	0.00900507	0.22942
All_peak_27541	18	3008648	3008795	LRG_174	0	inside	3152	LPIN2	1.13056	-0.251827	6.82177	0.00900533	0.22942
All_peak_263	1	6424687	6424797	ENSG00000187017	0	overlapStart	9	ESPN	1.06873	0.263914	6.82167	0.00900586	0.22942
All_peak_61756	8	90984669	90985749	ENSG00000253250	0	overlapStart	492	C8orf88	-0.415352	3.94835	6.81446	0.00904228	0.230206
All_peak_47258	4	139734919	139735224	ENSG00000085871	0	inside	69152	MGST2	1.45251	0.0917125	6.81066	0.00906155	0.230393
All_peak_9983	11	1262720	1262888	ENSG00000117983	548	downstream	39655	MUC5B	-0.15868	0.220177	0.132686	0.715663	0.978737
All_peak_69294	Y	10796065	10796202	NA	NA	NA	NA	NA	-0.183967	2.80452	0.554087	0.456652	0.932634
All_peak_59507	7	140223770	140224247	NA	NA	NA	NA	NA	-0.911081	1.72365	6.80862	0.00907187	0.230393
All_peak_47372	4	143912080	143912293	ENSG00000249741	27	upstream	28	RP11-673E1.3	-1.13765	-0.113939	6.80728	0.00907869	0.230425
All_peak_53400	6	32177673	32178594	ENSG00000204308	0	overlapStart	240	RNF5	-0.439534	4.1919	6.80609	0.00908473	0.230437
All_peak_4991	1	182621880	182622300	NA	NA	NA	NA	NA	-0.845431	1.76121	6.80215	0.00910481	0.230806
All_peak_60708	8	28493715	28494554	ENSG00000104290	0	overlapStart	349	FZD3	-0.680645	2.44223	6.80092	0.00911111	0.230824
All_peak_3014	1	109307330	109307709	ENSG00000221986	289	upstream	290	MYBPHL	1.33764	0.159544	6.79529	0.00913984	0.231411
All_peak_48007	4	174256348	174256711	ENSG00000164117	0	inside	27553	FBXO8	0.974575	0.824951	6.79298	0.00915172	0.23157
All_peak_9984	11	1287445	1287657	ENSG00000078902	0	inside	21997	TOLLIP	-0.536307	1.70464	0.384708	0.535094	0.95095
All_peak_832	1	23867980	23868565	ENSG00000179163	0	overlapStart	271	FUCA1	-0.526486	2.50617	6.79062	0.00916383	0.231593
All_peak_5766	1	211649073	211649251	ENSG00000227764	0	inside	9379	RP11-354K1.1	-1.51399	0.288504	6.78614	0.00918684	0.232032
All_peak_51569	5	159621125	159621804	NA	NA	NA	NA	NA	-0.899022	2.57854	6.78506	0.0091924	0.232032
All_peak_1921	1	53675370	53675509	ENSG00000174332	0	inside	62597	GLIS1	1.28013	-0.456957	6.77687	0.00923469	0.232818
All_peak_41177	3	32951466	32951696	ENSG00000183813	0	overlapStart	107	CCR4	0.99668	1.1172	6.7759	0.00923969	0.232818
All_peak_19201	14	68245850	68246066	ENSG00000182185	0	inside	426072	RAD51B	0.897113	0.314145	6.77577	0.00924037	0.232818
All_peak_3905	1	150696986	150697512	ENSG00000143457	0	overlapStart	157	GOLPH3L	-0.530002	3.32745	6.77379	0.00925061	0.232934
All_peak_5653	1	207935195	207935392	NA	NA	NA	NA	NA	-2.18978	-0.309493	6.76772	0.00928213	0.233586
All_peak_37498	20	34713471	34713767	ENSG00000078804	32	downstream	9182	TP53INP2	1.0052	1.08267	6.76475	0.00929761	0.233834
All_peak_60214	8	8024537	8024626	ENSG00000215354	0	inside	26	FAM90A24P	-1.27308	1.06539	6.75968	0.00932404	0.234356
All_peak_46948	4	118827179	118827338	ENSG00000150961	0	inside	11345	SEC24D	1.39542	-0.484547	6.7583	0.00933127	0.234364
All_peak_63554	9	33552292	33552473	ENSG00000230453	0	inside	27899	ANKRD18B	1.25128	0.0463671	6.75746	0.00933564	0.234364
All_peak_41230	3	36912376	36912782	ENSG00000168016	0	inside	32275	TRANK1	1.02195	0.707375	6.75543	0.0093463	0.234489
All_peak_69273	Y	6964892	6965127	ENSG00000092377	0	inside	54207	TBL1Y	-1.30169	-0.28971	0.546598	0.459711	0.933152
All_peak_56153	6	161139769	161139955	ENSG00000026652	0	inside	134106	AGPAT4	-0.985738	0.853959	6.74672	0.00939204	0.235084
All_peak_61528	8	80171106	80171773	ENSG00000076554	0	inside	59459	TPD52	-0.691116	2.48486	6.74611	0.00939525	0.235084
All_peak_63746	9	37953792	37954130	ENSG00000255872	0	inside	114557	RP11-613M10.9	1.13087	0.546107	6.74471	0.00940259	0.235084
All_peak_69355	Y	19479243	19479464	ENSG00000215580	0	inside	23689	BCORP1	-1.59192	-0.39095	0.516426	0.47237	0.934822
All_peak_31035	19	52897233	52897484	ENSG00000182986	0	inside	209	ZNF320	-1.28927	-0.0901523	6.7429	0.00941214	0.235084
All_peak_46991	4	121272597	121272854	NA	NA	NA	NA	NA	1.9678	0.215639	6.74233	0.00941515	0.235084
All_peak_39411	22	19291533	19291821	ENSG00000070371	0	overlapStart	105	CLTCL1	-1.123	0.829577	6.7417	0.0094185	0.235084
All_peak_59962	7	157302374	157302838	NA	NA	NA	NA	NA	0.802747	1.74311	6.74035	0.00942563	0.235084
All_peak_25585	17	27613489	27613755	ENSG00000266853	238	upstream	239	ITM2BP1	-1.6913	0.0134734	6.74014	0.00942673	0.235084
All_peak_58688	7	102493725	102493856	ENSG00000170667	0	inside	23925	RASA4B	0.576439	3.64238	6.73654	0.00944574	0.235417
All_peak_52583	6	13453869	13454180	ENSG00000145990	0	inside	33482	GFOD1	1.05501	0.623344	6.72888	0.00948644	0.236289
All_peak_16446	12	131627188	131627337	ENSG00000256258	3985	upstream	3986	RP11-495K9.9	-1.74904	0.954439	6.72687	0.00949712	0.236413
All_peak_2096	1	60874837	60875028	ENSG00000162599	0	inside	9579	NFIA	1.847	-0.356492	6.72069	0.00953007	0.236954
All_peak_7639	10	42082347	42082438	NA	NA	NA	NA	NA	1.57682	2.72457	6.72064	0.00953032	0.236954
All_peak_5405	1	203300481	203300720	ENSG00000233791	0	inside	4589	LINC01136	-0.89424	0.554041	6.71685	0.00955061	0.237317
All_peak_26266	17	44220161	44220254	ENSG00000260793	1146	upstream	1147	RP5-882C2.2	-1.01223	-0.0484153	6.71565	0.00955705	0.237334
All_peak_2052	1	58783576	58784697	ENSG00000177606	0	overlapStart	370	JUN	0.445857	4.99876	6.71023	0.00958615	0.237914
All_peak_51276	5	149939018	149939340	ENSG00000200334	689	downstream	791	Y_RNA	1.09631	0.747781	6.70483	0.00961523	0.238493
All_peak_48516	5	10601278	10602330	ENSG00000164236	0	inside	36949	ANKRD33B	0.594379	3.41728	6.70154	0.00963297	0.238791
All_peak_31987	2	27085727	27085832	ENSG00000138030	914	upstream	915	KHK	0.984652	0.097756	6.70026	0.00963989	0.238819
All_peak_43714	3	152403839	152404040	ENSG00000152601	0	inside	160012	MBNL1	1.16585	-0.220877	6.69776	0.0096534	0.238894
All_peak_40989	3	20057248	20057587	ENSG00000114166	0	inside	17226	KAT2B	0.961334	1.44329	6.69757	0.00965444	0.238894
All_peak_30529	19	44911140	44911433	ENSG00000280087	0	inside	1766	CTB-129P6.7	0.875978	1.3651	6.69539	0.00966623	0.239043
All_peak_17633	13	80924696	80924906	NA	NA	NA	NA	NA	2.0696	0.451992	6.69111	0.00968946	0.239235
All_peak_6589	1	243101434	243101985	ENSG00000214837	0	overlapStart	241	LINC01347	0.782323	3.18848	6.69079	0.00969124	0.239235
All_peak_69290	Y	10657308	10657394	NA	NA	NA	NA	NA	-0.314906	0.827314	0.49742	0.480636	0.938399
All_peak_46239	4	78721094	78721372	NA	NA	NA	NA	NA	1.26101	0.350652	6.68668	0.00971361	0.239643
All_peak_43700	3	152258492	152258714	ENSG00000152601	0	inside	14665	MBNL1	1.87069	-0.722897	6.68254	0.00973619	0.240057
All_peak_6713	1	247347949	247348154	NA	NA	NA	NA	NA	-1.67519	-0.286623	6.67764	0.00976299	0.240525
All_peak_40392	22	46581535	46581782	ENSG00000075240	0	inside	5524	GRAMD4	1.34808	0.501008	6.67695	0.00976678	0.240525
All_peak_64861	9	98790580	98790828	ENSG00000165138	0	inside	6137	ANKS6	1.30149	0.0899475	6.67273	0.0097899	0.240951
All_peak_53578	6	36441422	36441720	ENSG00000112078	1046	upstream	1047	KCTD20	0.593509	2.5449	6.67101	0.00979939	0.241042
All_peak_57880	7	69598128	69598527	ENSG00000158321	391	upstream	392	AUTS2	-1.09163	0.38607	6.66615	0.00982612	0.241556
All_peak_20685	15	39139965	39140570	ENSG00000259345	0	inside	286625	RP11-624L4.1	-0.516789	3.07003	6.66385	0.00983879	0.241675
All_peak_9986	11	1297960	1298378	ENSG00000078902	0	inside	11276	TOLLIP	0.774438	1.57182	4.76273	0.0290823	0.405606
All_peak_46843	4	110199046	110199231	ENSG00000170522	0	overlapStart	32	ELOVL6	0.78518	1.55616	6.66105	0.00985428	0.24179
All_peak_47820	4	165325910	165326109	ENSG00000052802	1513	upstream	1514	MSMO1	0.810672	1.46385	6.6602	0.00985899	0.24179
All_peak_15887	12	111325786	111325903	ENSG00000111249	0	inside	291763	CUX2	-1.12065	-0.00103286	6.65881	0.0098667	0.241836
All_peak_38013	20	53789641	53789833	NA	NA	NA	NA	NA	1.26349	-0.584262	6.65251	0.00990165	0.242549
All_peak_2206	1	64744494	64744676	ENSG00000162437	418	upstream	419	RAVER2	-1.2244	0.11431	6.64622	0.00993665	0.243167
All_peak_9987	11	1299239	1299388	ENSG00000078902	0	inside	10266	TOLLIP	1.54131	-0.418152	6.66316	0.00984262	0.241675
All_peak_39317	22	17781732	17781969	ENSG00000269220	2251	downstream	4411	LINC00528	1.29615	-0.196494	6.64237	0.00995812	0.24343
All_peak_34791	2	164803799	164804302	ENSG00000082438	0	inside	39377	COBLL1	-0.94758	1.51679	6.64184	0.00996109	0.24343
All_peak_61310	8	65786719	65786992	ENSG00000205268	0	inside	55330	PDE7A	-0.79249	1.35918	6.63882	0.00997801	0.2437
All_peak_26147	17	42667454	42667790	ENSG00000037042	448	downstream	8150	TUBG2	0.948912	1.41571	6.63528	0.00999783	0.243797
All_peak_50793	5	136132614	136133444	ENSG00000113658	0	overlapStart	230	SMAD5	0.730635	2.6734	6.63492	0.00999986	0.243797
All_peak_17326	13	52011249	52011409	ENSG00000123191	0	inside	85	ATP7B	-1.0297	-0.109826	6.63443	0.0100026	0.243797
All_peak_60404	8	15323552	15323983	ENSG00000249368	1312	upstream	1313	RP11-782K4.1	0.744212	1.89106	6.63391	0.0100055	0.243797
All_peak_45432	4	27350260	27350436	NA	NA	NA	NA	NA	3.47607	-0.419073	6.63261	0.0100128	0.243812
All_peak_37455	20	33690065	33690289	ENSG00000101412	3661	upstream	3662	E2F1	0.936836	0.511162	6.63157	0.0100187	0.243812
All_peak_51269	5	149857566	149857834	ENSG00000132915	120	downstream	86959	PDE6A	0.778163	0.901429	6.63066	0.0100238	0.243812
All_peak_24205	16	72099388	72099590	ENSG00000140830	4957	upstream	4958	TXNL4B	-0.890453	0.801154	6.62738	0.0100423	0.244118
All_peak_65411	9	122343937	122344089	NA	NA	NA	NA	NA	1.43264	-0.617573	6.6251	0.0100552	0.244182
All_peak_55279	6	131065511	131065765	ENSG00000079819	2189	upstream	2190	EPB41L2	-0.786848	2.03718	6.62483	0.0100567	0.244182
All_peak_9988	11	1308916	1309005	ENSG00000078902	0	inside	649	TOLLIP	-0.548645	-0.580318	0.766062	0.381438	0.906194
All_peak_43859	3	158168046	158168450	ENSG00000174891	0	inside	62192	RSRC1	1.13901	0.816646	6.62108	0.0100779	0.244328
All_peak_8102	10	68153612	68153946	ENSG00000222371	4132	upstream	4133	RN7SKP202	1.37067	0.412695	6.62018	0.010083	0.244328
All_peak_9989	11	1309062	1310138	ENSG00000255153	0	overlapStart	369	TOLLIP-AS1	-0.113392	3.43503	0.32947	0.565972	0.958753
All_peak_4933	1	181084328	181084501	ENSG00000162783	4210	upstream	4211	IER5	1.34027	0.8322	6.61762	0.0100975	0.244328
All_peak_34714	2	159921851	159922073	NA	NA	NA	NA	NA	1.45134	-0.326591	6.61751	0.0100981	0.244328
All_peak_41576	3	47577956	47578621	ENSG00000114646	0	inside	2171	CSPG5	-0.785908	1.63253	6.61548	0.0101096	0.244429
All_peak_64890	9	99819298	99820377	ENSG00000237461	0	overlapStart	488	RP11-554F20.1	0.443886	4.55886	6.6147	0.010114	0.244429
All_peak_33242	2	82853376	82853774	ENSG00000168129	3051	upstream	3052	AC098817.5	1.05107	0.633445	6.61073	0.0101366	0.244631
All_peak_57121	7	28685776	28686170	ENSG00000146592	0	inside	386456	CREB5	0.940758	1.19925	6.61037	0.0101387	0.244631
All_peak_51079	5	143026422	143026770	ENSG00000145819	0	inside	256039	ARHGAP26	1.09729	0.770849	6.60996	0.010141	0.244631
All_peak_62055	8	102738248	102738400	ENSG00000266799	4529	upstream	4530	AP003356.1	1.39648	-0.598975	6.60909	0.010146	0.244631
All_peak_30551	19	45354318	45354680	LRG_461	0	inside	15907	ERCC2	-0.726259	1.41781	6.60662	0.01016	0.244827
All_peak_34388	2	142868234	142868630	NA	NA	NA	NA	NA	-0.794117	2.2872	6.60532	0.0101675	0.244864
All_peak_54688	6	106097474	106098215	ENSG00000269919	1924	upstream	1925	RP1-134E15.3	0.815097	1.63282	6.59695	0.0102153	0.245874
All_peak_51374	5	151465575	151465866	ENSG00000123643	0	inside	28530	SLC36A1	-0.881186	1.94421	6.59491	0.0102271	0.246014
All_peak_61849	8	95225558	95225776	ENSG00000253773	0	inside	21103	C8orf37-AS1	1.13887	0.748733	6.59033	0.0102534	0.246505
All_peak_17877	13	99357134	99357633	ENSG00000207719	906	downstream	1004	MIR623	0.639628	2.1491	6.58666	0.0102746	0.246791
All_peak_50700	5	134465686	134466155	ENSG00000250994	0	inside	28976	AC005355.1	0.635052	2.46911	6.58553	0.0102811	0.246791
All_peak_27654	18	9475832	9476051	ENSG00000017797	0	inside	824	RALBP1	-0.844322	0.593461	6.58516	0.0102832	0.246791
All_peak_22287	15	101455430	101455879	ENSG00000140479	0	inside	69323	PCSK6	0.593935	2.76044	6.58147	0.0103046	0.247161
All_peak_4558	1	165816896	165817433	ENSG00000230659	1919	upstream	1920	RP11-466F5.9	-0.999555	1.45478	6.57644	0.0103337	0.247716
All_peak_18619	14	35121661	35122766	ENSG00000100890	0	overlapStart	184	KIAA0391	-0.395636	3.76748	6.57381	0.010349	0.24794
All_peak_20010	14	103075653	103076000	NA	NA	NA	NA	NA	-0.751544	1.959	6.56949	0.0103741	0.248398
All_peak_8930	10	98323281	98323513	NA	NA	NA	NA	NA	1.2618	0.0802085	6.56623	0.0103932	0.248711
All_peak_45286	4	14856513	14856765	ENSG00000248360	0	inside	31404	LINC00504	1.23489	0.742631	6.55986	0.0104305	0.249459
All_peak_9990	11	1335832	1335984	NA	NA	NA	NA	NA	-0.260579	-0.246469	0.302945	0.582042	0.962261
All_peak_584	1	16644063	16645280	ENSG00000186301	341	upstream	342	MST1P2	-0.549926	3.84162	6.55591	0.0104537	0.249645
All_peak_2227	1	65148509	65149400	ENSG00000162433	0	inside	961	AK4	0.88893	1.64989	6.55373	0.0104665	0.249645
All_peak_5448	1	204494490	204494934	ENSG00000133056	0	overlapStart	210	PIK3C2B	0.874574	0.626308	6.55339	0.0104685	0.249645
All_peak_26224	17	43322621	43323481	NA	NA	NA	NA	NA	-0.744915	3.87078	6.55321	0.0104695	0.249645
All_peak_7912	10	50621985	50622395	ENSG00000226200	2555	upstream	2556	SGMS1-AS1	0.578274	2.75014	6.55238	0.0104744	0.249645
All_peak_69302	Y	10973575	10973684	NA	NA	NA	NA	NA	0.243132	1.44463	0.433897	0.510083	0.944658
All_peak_9422	10	114604063	114604281	ENSG00000099204	0	inside	80722	ABLIM1	1.07654	1.03956	6.54729	0.0105044	0.249867
All_peak_44705	3	194943368	194943512	NA	NA	NA	NA	NA	1.39935	-0.544222	6.54721	0.0105049	0.249867
All_peak_65286	9	116168343	116168507	ENSG00000182752	0	inside	14540	PAPPA	1.63022	-0.593939	6.54629	0.0105103	0.249867
All_peak_63268	9	13447881	13448218	ENSG00000226197	0	inside	1391	RP11-536O18.1	-1.51909	-0.0947107	6.54569	0.0105139	0.249867
All_peak_64297	9	72557564	72557884	ENSG00000165091	0	inside	35764	TMC1	0.945129	0.590481	6.54182	0.0105367	0.250267
All_peak_59493	7	139995536	139995838	ENSG00000059377	0	inside	218486	TBXAS1	1.15219	0.550908	6.53947	0.0105507	0.250455
All_peak_5383	1	202861491	202861812	ENSG00000234996	0	overlapStart	58	RP11-480I12.7	0.64248	2.15898	6.53699	0.0105654	0.25066
All_peak_27596	18	3916609	3916842	ENSG00000170579	0	inside	538493	DLGAP1	-1.2956	-0.044481	6.5279	0.0106195	0.251677
All_peak_196	1	2666434	2666553	ENSG00000215912	0	inside	135168	TTC34	-1.19643	2.39817	6.52776	0.0106204	0.251677
All_peak_57035	7	25851759	25851885	NA	NA	NA	NA	NA	1.0709	0.194317	6.52265	0.0106509	0.252118
All_peak_20972	15	50508948	50509051	ENSG00000170236	0	inside	37657	USP50	-0.886974	-0.180405	6.52229	0.0106531	0.252118
All_peak_15004	12	65824077	65824237	ENSG00000149948	0	overlapStart	53	HMGA2	-1.09393	-0.160859	6.52159	0.0106573	0.252118
All_peak_40715	3	11001073	11001383	ENSG00000157103	0	inside	8350	SLC6A1	1.04462	0.843653	6.51207	0.0107145	0.253306
All_peak_31663	2	12177112	12177276	ENSG00000224184	0	inside	328491	AC096559.1	1.37976	0.0823988	6.51121	0.0107197	0.253306
All_peak_9586	10	120948946	120949153	ENSG00000227307	0	inside	31547	RP11-95I16.2	1.32959	-0.0826914	6.50977	0.0107283	0.253365
All_peak_33564	2	96019984	96020203	ENSG00000231584	0	inside	9434	FAHD2CP	1.39706	0.118456	6.50655	0.0107478	0.253593
All_peak_29566	19	14207225	14207381	ENSG00000072071	1038	upstream	1039	LPHN1	-1.5855	-0.460021	6.50477	0.0107585	0.253593
All_peak_9991	11	1336228	1336336	NA	NA	NA	NA	NA	-0.251418	-0.631511	0.12884	0.719638	0.979438
All_peak_33934	2	112187899	112188097	ENSG00000278962	266	upstream	267	RP11-399B17.1	1.13604	0.00086635	6.50291	0.0107698	0.253593
All_peak_9820	10	132634222	132634439	ENSG00000068383	0	inside	96403	INPP5A	-1.68447	0.0975569	6.50255	0.010772	0.253593
All_peak_44329	3	183354353	183354653	ENSG00000053524	0	inside	74125	MCF2L2	-1.0665	0.953471	6.50211	0.0107747	0.253593
All_peak_53962	6	46491349	46491776	ENSG00000172348	0	inside	196	RCAN2	1.22638	0.319567	6.49335	0.0108279	0.254615
All_peak_44759	3	195896732	195896855	ENSG00000061938	0	inside	15090	TNK2	1.10038	-0.00509223	6.49294	0.0108304	0.254615
All_peak_16090	12	120181323	120181448	ENSG00000089154	0	inside	13262	GCN1L1	1.30454	-0.251815	6.49102	0.0108421	0.254679
All_peak_61301	8	65643892	65644047	ENSG00000066855	686	upstream	687	MTFR1	-1.61336	0.247793	6.49048	0.0108454	0.254679
All_peak_56128	6	160262366	160262680	ENSG00000112499	0	inside	14958	SLC22A2	-0.656676	2.67416	6.48845	0.0108577	0.254793
All_peak_38583	21	11115547	11115856	NA	NA	NA	NA	NA	-1.42055	1.42925	6.48733	0.0108646	0.254793
All_peak_29636	19	16070457	16070853	ENSG00000167460	0	inside	3437	TPM4	-0.8976	1.10006	6.48666	0.0108687	0.254793
All_peak_65201	9	113215023	113215573	ENSG00000119321	0	inside	5788	FKBP15	0.897066	2.00714	6.48546	0.0108761	0.254822
All_peak_35629	2	201130636	201130935	ENSG00000003402	0	inside	14533	CFLAR	0.834693	1.37018	6.4841	0.0108843	0.254872
All_peak_9992	11	1336436	1336641	NA	NA	NA	NA	NA	-0.495584	-0.0394446	0.75489	0.384932	0.908223
All_peak_31478	2	8543691	8543975	ENSG00000231435	0	inside	31526	AC011747.3	1.17324	0.885024	6.48144	0.0109007	0.254966
All_peak_17891	13	99606027	99606221	ENSG00000125246	447	upstream	448	CLYBL	-0.815049	1.13141	6.47924	0.0109142	0.254967
All_peak_5638	1	207823816	207824378	ENSG00000203709	0	inside	44772	C1orf132	0.471761	3.24329	6.47902	0.0109155	0.254967
All_peak_36104	2	219476385	219476507	ENSG00000072195	0	inside	41540	SPEG	-1.35223	-0.168071	6.47843	0.0109191	0.254967
All_peak_5920	1	219973242	219973413	ENSG00000136628	0	inside	73245	EPRS	-1.78204	-0.241179	6.47483	0.0109413	0.255226
All_peak_9568	10	119896329	119896639	ENSG00000107651	0	inside	3619	SEC23IP	0.880999	1.50687	6.47455	0.010943	0.255226
All_peak_32262	2	38386521	38386715	NA	NA	NA	NA	NA	0.95461	0.069936	6.47314	0.0109517	0.255226
All_peak_3455	1	121885732	121885833	NA	NA	NA	NA	NA	1.91293	0.675097	6.47262	0.0109549	0.255226
All_peak_59021	7	118195937	118196128	NA	NA	NA	NA	NA	1.26645	-0.0446725	6.46996	0.0109713	0.255412
All_peak_7497	10	32922209	32922476	ENSG00000150093	0	inside	83316	ITGB1	-1.06222	0.373139	6.46933	0.0109752	0.255412
All_peak_4964	1	182291614	182291876	ENSG00000228918	0	inside	22185	LINC01344	1.25469	0.351618	6.46715	0.0109886	0.255581
All_peak_62017	8	101138476	101138650	ENSG00000202360	163	downstream	518	RN7SKP249	1.55995	-0.472287	6.46485	0.0110029	0.255769
All_peak_48837	5	37187735	37187885	ENSG00000197603	0	inside	61543	C5orf42	1.61601	-0.406718	6.46112	0.011026	0.256142
All_peak_2409	1	74733745	74733967	ENSG00000116791	337	upstream	338	CRYZ	-0.810307	1.42365	6.45911	0.0110385	0.256142
All_peak_821	1	23790893	23791166	ENSG00000011009	0	overlapStart	76	LYPLA2	0.834359	0.860902	6.45854	0.011042	0.256142
All_peak_38817	21	33818069	33818386	ENSG00000249209	0	inside	113221	AP000304.12	1.09171	0.330674	6.45785	0.0110463	0.256142
All_peak_48485	5	10250980	10251112	LRG_361	0	inside	811	CCT5	-1.02257	0.233528	6.45729	0.0110498	0.256142
All_peak_65254	9	114348945	114349353	ENSG00000106948	0	inside	45052	AKNA	1.26963	1.11308	6.45061	0.0110915	0.256963
All_peak_36737	20	610217	610567	ENSG00000125878	0	overlapStart	169	TCF15	-0.774253	0.853054	6.4482	0.0111065	0.257168
All_peak_59209	7	129401548	129401711	ENSG00000158467	0	inside	176526	AHCYL2	1.17516	-0.394314	6.43997	0.0111581	0.258218
All_peak_7802	10	46635410	46635718	ENSG00000229927	0	overlapStart	55	RHEBP1	0.905809	1.02418	6.43809	0.0111699	0.258347
All_peak_49368	5	66653436	66653714	ENSG00000069020	0	inside	57076	MAST4	1.55091	-0.0765703	6.4325	0.011205	0.258731
All_peak_62788	8	140630533	140630669	ENSG00000123908	0	inside	4950	AGO2	1.03581	0.406891	6.4324	0.0112057	0.258731
All_peak_19615	14	89137614	89137866	ENSG00000053254	0	inside	481283	FOXN3	1.435	0.632624	6.43159	0.0112108	0.258731
All_peak_42731	3	115814902	115815067	ENSG00000185565	0	inside	1324322	LSAMP	1.16958	-0.298147	6.43149	0.0112115	0.258731
All_peak_4603	1	167544578	167544668	ENSG00000143162	0	inside	9099	CREG1	1.48642	-0.758852	6.42676	0.0112413	0.259276
All_peak_58048	7	75671311	75671538	ENSG00000127946	0	inside	67424	HIP1	1.2457	-0.500434	6.42219	0.0112703	0.259801
All_peak_16857	13	30422225	30422505	ENSG00000225039	0	overlapStart	11	LINC01058	1.03594	0.591157	6.42042	0.0112816	0.259915
All_peak_35806	2	207746133	207746515	ENSG00000163249	0	inside	34594	CCNYL1	0.855999	0.767579	6.41636	0.0113073	0.260265
All_peak_14548	12	52634350	52634621	ENSG00000258120	0	overlapStart	105	KRT128P	1.02935	0.214116	6.41605	0.0113093	0.260265
All_peak_3605	1	144546171	144546988	NA	NA	NA	NA	NA	-0.556353	3.98705	6.41301	0.0113287	0.260567
All_peak_15529	12	96701957	96702168	ENSG00000188596	0	inside	212387	CFAP54	-1.71753	-0.338139	6.4078	0.011362	0.261116
All_peak_57175	7	30445904	30446136	ENSG00000106100	0	inside	32648	NOD1	1.28734	-0.205648	6.4073	0.0113652	0.261116
All_peak_48795	5	35617403	35618327	ENSG00000152582	0	overlapStart	440	SPEF2	-0.534538	3.35119	6.40554	0.0113765	0.261216
All_peak_9993	11	1336885	1337261	NA	NA	NA	NA	NA	-0.86846	0.771721	6.88839	0.00867572	0.224459
All_peak_28150	18	46153220	46153571	NA	NA	NA	NA	NA	-1.0392	1.95223	6.40339	0.0113903	0.261258
All_peak_22109	15	92714754	92715044	ENSG00000253954	2644	downstream	2947	HMGN1P38	-1.18584	-0.0307501	6.40209	0.0113986	0.261304
All_peak_14428	12	49525058	49525256	ENSG00000123352	0	inside	158475	SPATS2	1.59714	-0.209802	6.39931	0.0114165	0.26157
All_peak_23847	16	58412340	58412582	NA	NA	NA	NA	NA	0.913528	0.66611	6.39569	0.0114397	0.261825
All_peak_14186	12	38449001	38449384	NA	NA	NA	NA	NA	0.898719	0.860715	6.39439	0.0114482	0.261825
All_peak_1020	1	27659748	27660262	ENSG00000233975	65	downstream	2460	RP11-288L9.1	-0.756167	1.56265	6.39421	0.0114493	0.261825
All_peak_17066	13	41588897	41589238	ENSG00000102763	0	inside	371882	VWA8	0.964597	1.35827	6.39365	0.0114529	0.261825
All_peak_54587	6	96924072	96925276	ENSG00000186231	0	overlapStart	547	KLHL32	-0.413319	4.21845	6.39054	0.011473	0.26214
All_peak_14345	12	47844551	47844819	ENSG00000111424	0	inside	98229	VDR	-1.0927	0.462602	6.3892	0.0114817	0.262185
All_peak_62613	8	128428180	128428419	ENSG00000254275	0	inside	136260	LINC00824	1.93241	-0.297117	6.38828	0.0114876	0.262185
All_peak_9995	11	1389499	1389955	ENSG00000174672	0	overlapStart	56	BRSK2	-0.0286622	2.22368	0.0105207	0.918304	0.997299
All_peak_61892	8	97214766	97215000	NA	NA	NA	NA	NA	1.75907	-0.491999	6.38148	0.0115317	0.262731
All_peak_5690	1	209649376	209649629	ENSG00000196878	0	inside	2837	LAMB3	0.926175	1.82865	6.38113	0.011534	0.262731
All_peak_33321	2	86037213	86037707	ENSG00000068654	0	inside	68448	POLR1A	0.755478	1.64325	6.38068	0.0115369	0.262731
All_peak_4419	1	161009608	161009976	ENSG00000158769	0	inside	11372	F11R	-0.577457	2.5625	6.3797	0.0115433	0.262731
All_peak_64542	9	87516296	87516495	ENSG00000196730	0	inside	19069	DAPK1	0.942096	0.82697	6.37644	0.0115645	0.263071
All_peak_34451	2	144584179	144584382	NA	NA	NA	NA	NA	0.754123	1.10154	6.36751	0.0116229	0.264253
All_peak_34997	2	172693070	172693406	ENSG00000239041	1668	downstream	1772	snoU13	0.889896	1.38545	6.36475	0.0116409	0.264396
All_peak_988	1	27099630	27099990	ENSG00000090020	0	inside	66991	SLC9A1	1.00218	0.729434	6.3629	0.0116531	0.264396
All_peak_56360	6	170639807	170639950	ENSG00000217874	0	inside	202	OR4F7P	0.825555	1.22481	6.36277	0.011654	0.264396
All_peak_54048	6	52517617	52518172	ENSG00000065308	0	inside	58743	TRAM2	0.798975	2.11109	6.36266	0.0116547	0.264396
All_peak_60637	8	26405327	26405554	ENSG00000104765	0	inside	22430	BNIP3L	1.1888	0.0574305	6.35865	0.011681	0.264622
All_peak_40025	22	37746321	37746565	ENSG00000100106	0	inside	49318	TRIOBP	-0.954926	0.133102	6.35849	0.0116821	0.264622
All_peak_69310	Y	11151839	11151929	ENSG00000278212	1928	downstream	7084	MAFIP	0.392668	-0.828363	0.426309	0.513805	0.945221
All_peak_32114	2	31233839	31234155	ENSG00000214711	0	overlapStart	18	CAPN14	-0.830249	1.96829	6.35346	0.0117152	0.265111
All_peak_13933	12	21813233	21813414	LRG_377	0	inside	123280	ABCC9	-1.16293	0.560073	6.35302	0.0117182	0.265111
All_peak_49516	5	71231524	71231610	ENSG00000235558	0	inside	27628	RP11-1198D22.1	-1.06294	0.0107372	6.34959	0.0117408	0.265302
All_peak_29176	19	7541101	7541443	ENSG00000032444	0	inside	7098	PNPLA6	-0.945959	0.537294	6.34925	0.0117431	0.265302
All_peak_14178	12	37263683	37263786	NA	NA	NA	NA	NA	-0.99969	4.80826	6.34828	0.0117495	0.265302
All_peak_21149	15	60591166	60591360	ENSG00000273958	1666	upstream	1667	RP11-219B17.3	-1.05367	0.0592394	6.34787	0.0117522	0.265302
All_peak_41392	3	42572379	42572542	ENSG00000093183	0	inside	28538	SEC22C	-1.05812	-0.316264	6.34521	0.0117699	0.265526
All_peak_8393	10	78973529	78974189	ENSG00000224596	0	inside	93706	ZMIZ1-AS1	0.584527	2.34482	6.34444	0.011775	0.265526
All_peak_38828	21	34186234	34186408	ENSG00000227456	0	inside	28511	LINC00310	1.57982	-0.231127	6.34235	0.0117889	0.265569
All_peak_47470	4	147866903	147867071	ENSG00000071205	0	inside	134841	ARHGAP10	0.860751	1.20959	6.34222	0.0117897	0.265569
All_peak_6461	1	235367151	235367829	ENSG00000116957	0	overlapStart	208	TBCE	0.455515	3.62181	6.33998	0.0118046	0.265761
All_peak_6137	1	226663030	226663330	ENSG00000228382	0	inside	11737	ITPKB-IT1	1.03359	0.511277	6.33762	0.0118204	0.265971
All_peak_37569	20	36573316	36573775	ENSG00000232907	0	overlapStart	74	DLGAP4-AS1	-0.808064	0.604986	6.33575	0.0118328	0.266001
All_peak_45808	4	51851547	51851939	ENSG00000109184	0	inside	8548	DCUN1D4	-1.18911	0.496884	6.33549	0.0118345	0.266001
All_peak_7759	10	45672238	45673169	ENSG00000172671	0	overlapStart	389	ZFAND4	0.46281	3.75964	6.33419	0.0118432	0.266052
All_peak_41042	3	24156387	24156923	ENSG00000151090	0	inside	338359	THRB	0.605846	2.55421	6.33319	0.0118499	0.266058
All_peak_37979	20	51750209	51750652	ENSG00000054793	0	inside	17982	ATP9A	0.820707	1.55752	6.33131	0.0118624	0.266072
All_peak_61626	8	85502100	85502674	NA	NA	NA	NA	NA	-1.36418	0.411458	6.33034	0.011869	0.266072
All_peak_49037	5	49610546	49610686	NA	NA	NA	NA	NA	-0.978637	5.41745	6.33022	0.0118698	0.266072
All_peak_31101	19	54448887	54449823	ENSG00000167615	0	inside	1	LENG8	-0.478739	3.48637	6.32864	0.0118803	0.266164
All_peak_50809	5	137666288	137666515	ENSG00000146021	0	inside	69575	KLHL3	1.69486	-0.321583	6.32467	0.011907	0.266617
All_peak_24143	16	70653866	70654082	ENSG00000157368	0	inside	73972	IL34	1.26422	-0.198893	6.32196	0.0119252	0.266881
All_peak_66200	GL000219.1	143881	144073	NA	NA	NA	NA	NA	1.58109	-0.743424	6.31895	0.0119454	0.267163
All_peak_9996	11	1512775	1512901	NA	NA	NA	NA	NA	-0.000303678	0.526063	7.88549e-08	0.999776	0.999872
All_peak_63040	9	400486	400962	LRG_196	0	inside	185622	DOCK8	-0.900863	2.03378	6.30701	0.0120262	0.268705
All_peak_69271	Y	4344755	4344887	NA	NA	NA	NA	NA	-0.289346	0.164239	0.416691	0.518593	0.947166
All_peak_13696	12	9283628	9284310	ENSG00000212440	2362	downstream	2512	SNORA75	-1.11131	1.66942	6.30208	0.0120597	0.269163
All_peak_13551	12	6607129	6607599	ENSG00000111642	0	overlapStart	123	CHD4	-0.688867	2.36852	6.30059	0.0120698	0.269209
All_peak_58668	7	102080642	102081184	ENSG00000257923	0	inside	264739	CUX1	0.645432	2.16469	6.29894	0.012081	0.269209
All_peak_9999	11	1572204	1572425	ENSG00000184545	284	upstream	285	DUSP8	0.480707	1.17751	1.66142	0.197412	0.789107
All_peak_55931	6	155660354	155660677	NA	NA	NA	NA	NA	-0.978669	0.892201	6.29778	0.0120889	0.269236
All_peak_30341	19	40613823	40614210	ENSG00000090006	0	inside	20941	LTBP4	-0.825291	1.40557	6.29429	0.0121128	0.269562
All_peak_20295	15	20760356	20760468	ENSG00000260409	4173	upstream	4174	RP11-403B2.7	1.50405	0.131783	6.29373	0.0121166	0.269562
All_peak_66393	KI270337.1	701	1097	NA	NA	NA	NA	NA	0.613022	3.10888	6.29246	0.0121253	0.26958
All_peak_42327	3	90490223	90490349	NA	NA	NA	NA	NA	-0.740915	3.55044	6.29128	0.0121334	0.26958
All_peak_4856	1	178644294	178644798	NA	NA	NA	NA	NA	0.821302	0.933372	6.29077	0.0121368	0.26958
All_peak_30875	19	49775822	49776244	ENSG00000196961	0	inside	8855	AP2A1	-0.775767	1.17962	6.2861	0.0121688	0.270146
All_peak_57719	7	56033970	56034262	ENSG00000146733	0	inside	17342	PSPH	-1.058	0.390106	6.2851	0.0121757	0.270154
All_peak_45265	4	10579674	10579909	ENSG00000281045	1370	upstream	1371	AC005599.1	-1.71465	-0.338601	6.28157	0.0122	0.270215
All_peak_18431	14	23953603	23953847	ENSG00000157326	0	inside	18	DHRS4	-0.944157	0.855871	6.28122	0.0122024	0.270215
All_peak_5240	1	198669101	198669444	ENSG00000261573	2040	upstream	2041	RP11-553K8.5	0.518886	2.83135	6.28061	0.0122066	0.270215
All_peak_32165	2	32950115	32950326	ENSG00000049323	0	inside	3144	LTBP1	0.797598	1.28992	6.28017	0.0122096	0.270215
All_peak_29040	19	4130734	4130945	NA	NA	NA	NA	NA	-1.2191	0.102794	6.27996	0.0122111	0.270215
All_peak_69318	Y	11304758	11304870	ENSG00000258567	2047	upstream	2048	DUX4L16	0.222272	1.62784	0.400944	0.526602	0.948851
All_peak_23233	16	29745921	29746124	ENSG00000185905	0	overlapStart	84	C16orf54	-1.25006	-0.287629	6.27229	0.012264	0.271097
All_peak_1822	1	50620875	50621226	ENSG00000185104	0	inside	339037	FAF1	-1.08567	1.14964	6.27133	0.0122707	0.2711
All_peak_45587	4	40918411	40918605	ENSG00000163697	0	inside	298109	APBB2	1.50413	-0.217332	6.26704	0.0123005	0.271384
All_peak_23080	16	23952483	23952690	ENSG00000166501	0	inside	116483	PRKCB	1.32462	-0.0106367	6.26475	0.0123164	0.271384
All_peak_48916	5	42583404	42583531	ENSG00000112964	0	inside	159628	GHR	1.40782	-0.298896	6.26422	0.0123201	0.271384
All_peak_62391	8	122167093	122167533	NA	NA	NA	NA	NA	-1.02647	1.33514	6.26364	0.0123241	0.271384
All_peak_40063	22	38569969	38570673	ENSG00000100206	0	overlapStart	316	DMC1	-0.690221	2.59395	6.26345	0.0123254	0.271384
All_peak_24412	16	81632851	81633108	ENSG00000279841	813	downstream	2659	RP11-274A11.4	0.921985	0.685742	6.26294	0.0123289	0.271384
All_peak_59238	7	130010359	130010670	ENSG00000244036	0	inside	57126	RP11-306G20.1	0.83634	1.20508	6.26288	0.0123294	0.271384
All_peak_43148	3	130747338	130748094	ENSG00000196455	509	upstream	510	PIK3R4	-0.600293	2.29037	6.25741	0.0123675	0.271918
All_peak_52596	6	13674515	13674807	ENSG00000010017	0	inside	36757	RANBP9	-1.11431	0.627213	6.2566	0.0123732	0.271918
All_peak_62760	8	139156550	139156825	NA	NA	NA	NA	NA	1.20031	1.0563	6.25441	0.0123885	0.271918
All_peak_2359	1	70156631	70156860	ENSG00000066557	0	inside	48760	LRRC40	1.23045	0.640686	6.25413	0.0123904	0.271918
All_peak_25665	17	29176721	29176897	ENSG00000196535	0	inside	3515	MYO18A	1.25961	-0.0974086	6.253	0.0123983	0.271918
All_peak_25627	17	28726502	28726645	ENSG00000160602	0	inside	606	NEK8	-0.935514	0.556733	6.25273	0.0124002	0.271918
All_peak_4578	1	166839849	166840013	ENSG00000143157	0	inside	403	POGK	1.17377	-0.221797	6.25078	0.0124138	0.271918
All_peak_30753	19	48332734	48333301	ENSG00000142227	2181	downstream	11226	EMP3	-0.696679	2.70476	6.25062	0.012415	0.271918
All_peak_18626	14	35366203	35366390	ENSG00000258860	2575	upstream	2576	RP11-561B11.3	0.983748	0.391315	6.25041	0.0124164	0.271918
All_peak_30140	19	36304269	36304357	ENSG00000267053	222	upstream	223	CTD-3162L10.1	1.2015	0.524762	6.25001	0.0124192	0.271918
All_peak_30467	19	43668301	43669043	ENSG00000011422	0	inside	1504	PLAUR	-0.519375	4.19245	6.2476	0.0124362	0.271946
All_peak_61142	8	56006572	56006792	ENSG00000254087	0	inside	126760	LYN	1.66854	-0.0854603	6.2467	0.0124425	0.271946
All_peak_8692	10	91901829	91902187	NA	NA	NA	NA	NA	1.36002	0.466066	6.24663	0.012443	0.271946
All_peak_51885	5	175800703	175800944	ENSG00000145920	0	inside	4394	CPLX2	1.4519	0.194671	6.24525	0.0124527	0.271946
All_peak_15246	12	79784374	79784867	ENSG00000058272	0	inside	150593	PPP1R12A	0.973943	1.3685	6.24516	0.0124533	0.271946
All_peak_65978	9	137022170	137022368	ENSG00000107331	0	inside	6554	ABCA2	-1.43196	0.827616	6.24324	0.0124668	0.272053
All_peak_43952	3	161282242	161282787	NA	NA	NA	NA	NA	-0.53607	2.67677	6.24146	0.0124794	0.272053
All_peak_9567	10	119896090	119896185	ENSG00000107651	0	inside	3380	SEC23IP	1.12364	-0.0511263	6.2411	0.0124819	0.272053
All_peak_34880	2	169129793	169130158	ENSG00000081479	0	inside	232527	LRP2	1.41005	0.324269	6.24073	0.0124845	0.272053
All_peak_36213	2	224910610	224910877	ENSG00000135905	0	inside	131568	DOCK10	1.02533	0.729155	6.23923	0.0124951	0.272141
All_peak_41834	3	52848753	52848967	ENSG00000279144	200	upstream	201	RP11-894J14.2	1.67392	-0.233199	6.23538	0.0125222	0.272589
All_peak_37203	20	23799348	23799647	ENSG00000230908	0	inside	1208	XXyac-YX60D10.1	-0.962129	0.101598	6.23258	0.0125421	0.272878
All_peak_16592	13	20778432	20778605	ENSG00000150456	4474	upstream	4475	N6AMT2	1.02259	0.52829	6.23019	0.012559	0.273103
All_peak_8644	10	89412373	89412502	ENSG00000107798	0	inside	2055	LIPA	-1.09944	-0.0564785	6.22708	0.0125811	0.273439
All_peak_34006	2	113580595	113580963	ENSG00000221055	1995	downstream	2133	MIR1302-3	-0.481346	4.92819	6.2233	0.012608	0.27388
All_peak_20625	15	34523851	34523985	ENSG00000278582	2060	downstream	3244	RP11-1H8.6	1.169	0.347449	6.21983	0.0126327	0.274185
All_peak_14444	12	49750472	49750681	ENSG00000139644	0	inside	42748	TMBIM6	1.15389	0.0408829	6.21948	0.0126353	0.274185
All_peak_25762	17	32275150	32275396	ENSG00000141314	0	inside	8975	RHBDL3	0.865425	0.679141	6.21629	0.012658	0.274393
All_peak_64590	9	89052544	89053112	ENSG00000148082	0	inside	125655	SHC3	0.641285	2.59763	6.21609	0.0126594	0.274393
All_peak_60209	8	8013458	8013635	ENSG00000233115	0	inside	3376	FAM90A11P	-1.15865	2.52145	6.21535	0.0126647	0.274393
All_peak_3031	1	109593006	109593206	ENSG00000206832	1366	upstream	1367	RNU6V	-1.31064	-0.549566	6.21329	0.0126795	0.274569
All_peak_17479	13	71864630	71865305	ENSG00000276644	0	inside	1887	DACH1	-0.589371	2.95825	6.20902	0.0127101	0.275
All_peak_48393	5	1804131	1804333	ENSG00000145494	0	inside	2732	NDUFS6	0.833902	0.809874	6.20826	0.0127155	0.275
All_peak_38730	21	29642009	29642272	ENSG00000171189	0	inside	297761	GRIK1	-0.982479	1.81739	6.20771	0.0127195	0.275
All_peak_30142	19	36305664	36305778	ENSG00000267053	0	inside	1085	CTD-3162L10.1	1.15526	1.53609	6.20682	0.0127259	0.275
All_peak_50711	5	134555990	134556333	ENSG00000043143	0	inside	31679	JADE2	0.876203	1.55434	6.20488	0.0127398	0.275158
All_peak_57974	7	74173827	74174524	ENSG00000106682	0	overlapStart	279	EIF4H	0.51959	3.09285	6.20041	0.0127721	0.275631
All_peak_51152	5	146533341	146533557	NA	NA	NA	NA	NA	0.938929	0.363133	6.2	0.012775	0.275631
All_peak_66548	KI270711.1	8632	8766	ENSG00000271254	0	inside	20860	AC240274.1	-1.16671	-0.481629	6.19045	0.0128442	0.276978
All_peak_65659	9	128920314	128920617	ENSG00000175287	277	upstream	278	PHYHD1	0.824724	1.07075	6.18659	0.0128722	0.277271
All_peak_25403	17	19261139	19261241	ENSG00000072134	0	inside	45525	EPN2	-1.42258	-0.570394	6.18629	0.0128744	0.277271
All_peak_16559	13	19864438	19865021	ENSG00000275964	0	inside	581	RP11-61K9.3	-0.644599	1.9621	6.18581	0.0128779	0.277271
All_peak_37450	20	33668017	33668167	ENSG00000182584	0	inside	1520	ACTL10	1.18832	0.591656	6.1849	0.0128845	0.277271
All_peak_45242	4	10097071	10097167	ENSG00000071127	0	inside	19782	WDR1	-1.45934	-0.389484	6.17955	0.0129235	0.277966
All_peak_45069	4	3436576	3436752	ENSG00000159788	0	inside	143549	RGS12	1.08858	-0.158866	6.17473	0.0129587	0.278579
All_peak_52426	6	7165648	7165751	ENSG00000124782	0	inside	58052	RREB1	1.33241	-0.609857	6.17139	0.0129833	0.278962
All_peak_49119	5	53109508	53110266	ENSG00000164172	0	overlapStart	203	MOCS2	-0.461702	3.42319	6.16925	0.012999	0.279155
All_peak_22514	16	2428952	2429650	ENSG00000162063	0	overlapStart	256	CCNF	-0.619886	3.21448	6.16171	0.0130545	0.280074
All_peak_53897	6	44058537	44058808	ENSG00000237686	0	inside	15844	RP5-1120P11.1	0.983687	1.49059	6.16155	0.0130557	0.280074
All_peak_27563	18	3512023	3512376	ENSG00000170579	0	inside	942959	DLGAP1	1.28501	0.617946	6.16068	0.0130621	0.280074
All_peak_34873	2	168976016	168976550	ENSG00000073734	0	inside	54772	ABCB11	-0.759018	1.70368	6.15801	0.0130818	0.280158
All_peak_7711	10	43984135	43984332	NA	NA	NA	NA	NA	1.23418	-0.100821	6.15754	0.0130853	0.280158
All_peak_37903	20	50112668	50112923	ENSG00000244687	0	inside	3036	UBE2V1	-0.702092	0.843057	6.15741	0.0130863	0.280158
All_peak_69338	Y	11539254	11539371	NA	NA	NA	NA	NA	-0.808501	-0.0929645	0.369855	0.543083	0.953462
All_peak_41315	3	39151053	39151152	ENSG00000144655	0	inside	3410	CSRNP1	1.28754	-0.200114	6.15247	0.0131229	0.280637
All_peak_50903	5	139651957	139652115	ENSG00000250635	2229	upstream	2230	CTD-3224K15.2	1.02423	0.555188	6.15164	0.013129	0.280637
All_peak_290	1	6686418	6686625	ENSG00000007923	0	inside	15299	DNAJC11	1.03512	0.0143334	6.15058	0.0131369	0.280637
All_peak_49136	5	54309834	54309953	ENSG00000185305	0	inside	629	ARL15	-0.975561	0.222037	6.14983	0.0131425	0.280637
All_peak_28216	18	49021952	49022054	ENSG00000264269	1648	upstream	1649	RP11-15F12.1	1.76836	-0.768294	6.14855	0.013152	0.280696
All_peak_58680	7	102441686	102441951	ENSG00000160991	0	inside	8581	ORAI2	0.885359	1.33191	6.14671	0.0131657	0.280733
All_peak_21883	15	84785526	84785750	ENSG00000166716	0	inside	36892	ZNF592	1.35427	0.427335	6.1465	0.0131673	0.280733
All_peak_63929	9	60666550	60666717	NA	NA	NA	NA	NA	-0.912446	2.18408	6.14503	0.0131782	0.280821
All_peak_32689	2	58688881	58689316	ENSG00000233723	0	inside	261083	LINC01122	-0.817867	1.89545	6.14133	0.0132058	0.281264
All_peak_2005	1	55245933	55246036	NA	NA	NA	NA	NA	1.5763	-0.748757	6.13969	0.0132181	0.281381
All_peak_16754	13	27043154	27043306	NA	NA	NA	NA	NA	1.86573	-0.437775	6.13806	0.0132302	0.281418
All_peak_18122	13	113108653	113108771	ENSG00000057593	0	inside	2866	F7	-1.36861	-0.529708	6.13717	0.0132369	0.281418
All_peak_25206	17	15651627	15651985	ENSG00000251537	0	overlapStart	25	RP11-385D13.1	1.31437	1.04755	6.13602	0.0132455	0.281418
All_peak_22785	16	12682503	12682693	ENSG00000103381	0	inside	121324	CPPED1	-1.28097	0.291204	6.13533	0.0132507	0.281418
All_peak_751	1	21669287	21669630	ENSG00000076864	0	overlapStart	75	RAP1GAP	-0.784727	1.01233	6.13404	0.0132604	0.281418
All_peak_54482	6	87756894	87757217	NA	NA	NA	NA	NA	1.20826	0.482712	6.13313	0.0132671	0.281418
All_peak_43219	3	133895199	133895334	ENSG00000154917	0	inside	502	RAB6B	-0.992484	0.161551	6.13311	0.0132673	0.281418
All_peak_45002	4	1785188	1785394	NA	NA	NA	NA	NA	1.17501	0.303601	6.13184	0.0132769	0.281477
All_peak_62352	8	120084273	120084381	ENSG00000187955	0	inside	24494	COL14A1	2.03844	-0.770451	6.12915	0.0132971	0.281761
All_peak_10003	11	1666470	1666627	ENSG00000205866	0	inside	874	FAM99A	0.358239	-0.491549	0.493102	0.482547	0.938605
All_peak_16377	12	126874500	126874708	ENSG00000249873	0	overlapStart	18	RP11-983C2.2	-0.8723	0.759122	6.1263	0.0133185	0.281927
All_peak_8641	10	89390617	89390756	ENSG00000185745	1789	upstream	1790	IFIT1	1.05289	-0.0597589	6.12266	0.0133459	0.282363
All_peak_10004	11	1670611	1670881	ENSG00000205866	2755	downstream	5015	FAM99A	-0.694557	1.54692	1.40836	0.235329	0.820526
All_peak_10005	11	1670957	1671043	NA	NA	NA	NA	NA	-1.78493	0.34219	7.0029	0.00813779	0.216071
All_peak_14681	12	55068561	55068722	NA	NA	NA	NA	NA	1.27538	-0.169702	6.11414	0.0134104	0.283034
All_peak_54167	6	59537165	59537255	NA	NA	NA	NA	NA	2.01692	1.83976	6.11376	0.0134134	0.283034
All_peak_51541	5	159100102	159100744	ENSG00000245812	0	overlapStart	261	RP11-175K6.1	0.560307	3.641	6.11289	0.01342	0.283034
All_peak_549	1	16143900	16144057	ENSG00000142627	0	inside	12030	EPHA2	1.38857	0.103448	6.11188	0.0134277	0.283034
All_peak_29317	19	10461621	10461824	ENSG00000065989	0	inside	44849	PDE4A	-0.924296	0.00149664	6.11149	0.0134306	0.283034
All_peak_49152	5	54742439	54742623	NA	NA	NA	NA	NA	0.99977	0.208183	6.11091	0.013435	0.283034
All_peak_37645	20	38926048	38926866	ENSG00000101447	0	overlapStart	263	FAM83D	-0.445099	3.52517	6.11037	0.0134391	0.283034
All_peak_10007	11	1694043	1694248	ENSG00000205864	2946	upstream	2947	KRTAP5-6	0.366751	-0.104547	0.544978	0.460377	0.933316
All_peak_13945	12	22443377	22443713	NA	NA	NA	NA	NA	-0.86433	0.493311	6.10675	0.0134667	0.283326
All_peak_18070	13	110965332	110965715	NA	NA	NA	NA	NA	1.0947	1.48731	6.10536	0.0134772	0.283404
All_peak_26343	17	46193342	46194278	ENSG00000214401	0	overlapStart	233	KANSL1-AS1	-0.555315	3.94496	6.10418	0.0134863	0.283442
All_peak_31122	19	55173899	55174296	ENSG00000129990	0	inside	6145	SYT5	-0.789664	1.36949	6.10334	0.0134927	0.283442
All_peak_10009	11	1750635	1750855	ENSG00000244242	44	upstream	45	IFITM10	0.218912	0.915259	0.284852	0.593539	0.963782
All_peak_23858	16	58515203	58515883	ENSG00000103037	0	overlapStart	275	SETD6	0.542929	2.75262	6.10085	0.0135117	0.283554
All_peak_24599	16	88458496	88458665	ENSG00000179588	0	inside	5180	ZFPM1	-1.16742	0.496818	6.09837	0.0135307	0.283808
All_peak_4606	1	167551544	167551660	ENSG00000143162	0	inside	2107	CREG1	1.16916	0.12243	6.09547	0.0135529	0.28413
All_peak_30214	19	37594346	37594934	ENSG00000180479	0	overlapStart	144	ZNF571	-0.73852	1.8052	6.0941	0.0135634	0.284207
All_peak_66778	KI270743.1	155062	155239	NA	NA	NA	NA	NA	1.32554	2.56987	6.09007	0.0135944	0.284713
All_peak_51001	5	141524838	141525095	ENSG00000131504	0	inside	93960	DIAPH1	0.800599	1.38334	6.08641	0.0136226	0.285159
All_peak_10010	11	1763476	1763581	ENSG00000229512	0	inside	168	AC068580.5	0.0388747	-0.250894	0.00367698	0.951647	0.997777
All_peak_52574	6	13355615	13355892	ENSG00000145990	1937	downstream	131770	GFOD1	1.29474	-0.0689342	6.08116	0.0136631	0.285483
All_peak_46629	4	98878681	98878860	ENSG00000151247	0	inside	51777	EIF4E	1.74261	-0.884496	6.08108	0.0136637	0.285483
All_peak_69287	Y	10259559	10259673	NA	NA	NA	NA	NA	-1.19083	0.752681	0.361962	0.547418	0.955662
All_peak_59784	7	150404862	150404987	ENSG00000196456	0	inside	36073	ZNF775	-1.20381	-0.00471949	6.07869	0.0136822	0.285685
All_peak_40270	22	42962269	42962484	ENSG00000100266	0	inside	52661	PACSIN2	1.1912	0.0975104	6.07775	0.0136895	0.285694
All_peak_32118	2	31253419	31253646	ENSG00000013016	0	inside	19083	EHD3	-0.871032	0.777417	6.07414	0.0137175	0.286108
All_peak_59515	7	140322373	140323199	ENSG00000157800	0	inside	81234	SLC37A3	-0.608894	2.9101	6.07342	0.0137231	0.286108
All_peak_3890	1	150364862	150365018	ENSG00000163125	0	inside	1772	RPRD2	-1.07044	-0.389513	6.07244	0.0137307	0.286122
All_peak_39119	21	45405475	45405670	ENSG00000182871	0	inside	339	COL18A1	-0.927478	0.80159	6.07109	0.0137412	0.286129
All_peak_54803	6	109308125	109308426	ENSG00000201023	2530	downstream	2632	RNY3P11	1.04948	1.12568	6.07018	0.0137483	0.286129
All_peak_62407	8	122760402	122760580	NA	NA	NA	NA	NA	1.51436	-0.0680288	6.06893	0.013758	0.286129
All_peak_62574	8	127865873	127866060	ENSG00000249859	0	inside	71341	PVT1	1.15602	0.287218	6.06764	0.0137681	0.286129
All_peak_16561	13	19957389	19957878	ENSG00000121741	791	upstream	792	ZMYM2	-0.617253	1.87516	6.06667	0.0137756	0.286129
All_peak_50710	5	134554528	134554851	ENSG00000043143	0	inside	30217	JADE2	1.09796	0.991176	6.06611	0.01378	0.286129
All_peak_14588	12	53299519	53300040	ENSG00000139637	0	overlapStart	166	C12orf10	0.665943	2.15026	6.06535	0.0137859	0.286129
All_peak_21471	15	73982765	73982914	ENSG00000067221	0	inside	11708	STOML1	1.01598	-0.0897267	6.06413	0.0137955	0.286129
All_peak_55100	6	123803546	123803825	ENSG00000188580	315	upstream	316	NKAIN2	-1.01091	0.0243147	6.06411	0.0137956	0.286129
All_peak_28765	18	80263116	80263309	NA	NA	NA	NA	NA	0.68269	3.11902	6.06354	0.0138001	0.286129
[truncated: 39,448 more rows]

## Sheet: Suppl table 2E
Differential ATAC peaks HPFH individual 1 and 2 versus HPFH individual 3 and 4, at T48
gene_name	logFC
LINC00854	-4.47568
RNU2-1	-4.47568
RP11-550H2.2	-3.69941
LINC00854	-2.8818
RNU2-1	-2.8818
RP11-525K10.3	-2.17979
AL353644.5	2.03233
AL353644.6	2.03233
MIR3687-2	2.03233
MIR6724-4	2.03233
pRNA	2.03233
RN7SL400P	2.07741
AL353644.7	2.0808
MIR6724-4	2.0808
pRNA	2.0808
F11-AS1	2.12387
RP11-215A19.2	2.12387
LINC01237	2.14393
AL353644.5	2.14764
AL353644.6	2.14764
MIR3687-2	2.14764
MIR6724-4	2.14764
pRNA	2.14764
LINC00854	2.16284
RNU2-1	2.16284
U2	2.16284
ZDHHC14	2.20215
LINC01237	2.21016
LINC00854	2.23135
RNU2-1	2.23135
LINC00854	2.25612
RNU2-1	2.25612
CLPTM1L	2.36055
VCX3B	2.37839
AL592188.1	2.39024
AL592188.2	2.39024
AL592188.4	2.39024
MIR6724-3	2.39024
pRNA	2.39024
RNA5-8S5	2.39024
AC009005.2	2.39091
TOLLIP	2.41867
AL592188.10	2.42235
AL592188.12	2.42235
AL592188.9	2.42235
MIR6724-1	2.42235
pRNA	2.42235
RNA5-8S5	2.42235
AL353644.1	2.44821
AL353644.3	2.44821
RNA5-8S5	2.44821
AC009005.2	2.46255
RP11-123I22.1	2.47021
RP11-305P22.9	2.47413
F11-AS1	2.51396
RP11-215A19.2	2.51396
SLC17A9	2.53778
AL592188.3	2.55519
AL592188.6	2.55519
AL353644.5	2.577
AL353644.6	2.577
MIR3687-2	2.577
MIR6724-4	2.577
pRNA	2.577
RP11-362F19.1	2.59012
ART1	2.63967
STEAP2-AS1	2.65045
FAM90A10P	2.66609
FAM90A9P	2.66609
FAM90A11P	2.74184
MYOM2	2.83949
FAM230C	2.86927
AC008132.15	2.96154
NXN	2.98288
RP1-137D17.2	2.99882
AC008103.3	3.07181
AL356585.2	3.12384
FAM230C	3.12384
GPR123	3.1958
AF146191.4	3.51915
AL353644.1	3.53614
AL353644.3	3.53614
RNA5-8S5	3.53614
AL592188.3	3.65298
AL592188.6	3.65298
AF146191.4	3.8573
AC008103.3	3.92682
AL353644.1	4.07923
AL353644.3	4.07923
RNA5-8S5	4.07923
AP003900.6	5.04605
EIF3S5P1	5.04605
AL353644.5	5.55599
AL353644.6	5.55599
MIR3687-2	5.55599
MIR6724-4	5.55599
pRNA	5.55599
NAP1L1P2	8.44922
RP11-256K9.1	8.909
